# Supplementary material for: Crosstalk of cancer stemness-neutrophils in outcome of intracranial germ cell tumors
Source: Front Immunol. 2026 Mar 5;17:1571513. doi: 10.3389/fimmu.2026.1571513 (PMC12999580; doi:10.3389/fimmu.2026.1571513)
Supplement: Supplementary Table 1 — The detailed information on our GE and NGGCT patients. [file Table1.xlsx]

## Sheet: Sheet1
Table S1. The detailed information about our GE and NGGCT patients.
ID	Age	Gender	Diagnose	Location	βHCG	AFP	CEA	Leukocyte	Neutrophils	Lymphocyte	Eosinophils	Basophils	Monocytes	HGB	PLT
GCT88	5	Male	NGGCT	Pineal & halamus & medulla oblongata	172.7	<0.605	<0.2	8.39	3.69	3.65	0.34	0.03	0.68	130	295
GCT148	6	Female	Germinoma	Basal ganglia & pineal	22.55	3.15	6.38	5.63	2.81	2.23	0.1	0.03	0.46	106	291
GCT21	6	Male	NGGCT	Thalamus & pineal & brainstem	300.8	2.89	1.04	5.33	2.37	2.62	0.1	0.01	0.23	127	311
GCT31	6	Female	Germinoma	Pineal	35.16	<0.605	1.93	6.93	3.67	2.65	0.21	0.03	0.37	125	281
GCT128	7	Male	Germinoma	Pineal & Sellar	<0.1	1.27	NA	6.18	2.43	3.07	0.31	0.02	0.35	121	363
GCT132	7	Male	Germinoma	Basal ganglia	2.29	1.49	1.03	7	4.26	2.21	0.21	0.04	0.28	130	331
GCT25	7	Male	Germinoma	Pineal	11.03	<0.605	0.459	7.01	3.98	2.43	0.17	0.04	0.39	136	380
GCT04	8	Male	NGGCT	Sellar	11.12	1.23	1.29	9.6	3.61	5.02	0.43	0.02	0.52	130	237
GCT106	8	Female	Germinoma	Sellar	<0.1	1.94	0.923	5.11	2.93	1.68	0.09	0.02	0.39	124	433
GCT143	8	Male	Germinoma	Basal ganglia	3.15	0.688	0.643	4.67	1.91	2.38	0.2	0.16	0.02	139	328
GCT20	8	Male	Germinoma	Thalamus	0.144	1.77	2.61	6.03	3.53	1.53	0.48	0.02	0.47	125	209
GCT23	8	Female	NGGCT	Pineal	1728	4.97	2.71	10.58	9.31	1.12	0.01	0.01	0.13	116	249
GCT41	8	Male	NGGCT	Pineal	76.53	165.6	3.66	9.76	6.36	2.86	0.12	0.04	0.38	141	347
GCT57	8	Male	Germinoma	Pineal	7.5	1	1.59	6.48	4.42	1.51	0.07	0.03	0.45	133	225
GCT64	8	Female	Germinoma	Pineal	<0.1	5.36	NA	6.21	1.69	4.07	0.13	0.04	0.28	139	248
GCT55	9	Male	Germinoma	Pineal	10.02	0.93	1.1	6.6	3.18	2.54	0.41	0.03	0.44	131	320
GCT63	9	Female	NGGCT	Pineal	106	2.28	2.36	8.37	5.44	2.46	0.08	0.03	0.36	149	331
GCT07	10	Male	Germinoma	Sellar	0.163	0.605	0.2	5.14	1.9	2.73	0.17	0.04	0.3	130	368
GCT113	10	Female	NGGCT	Sellar	2.62	14.87	1.86	2.52	1.51	0.5	0.18	0.03	0.3	85	163
GCT24	10	Female	Germinoma	Pineal	1.15	8.78	0.709	7.52	3.87	3.13	0.23	0.04	0.25	118	282
GCT72	10	Male	Germinoma	Pineal	<0.1	1.12	1.71	7.12	3.01	3.22	0.44	0.04	0.4	136	400
GCT84	10	Male	NGGCT	Pineal	6010	1.64	1.02	8.9	6.43	1.76	0.05	0.03	0.63	138	459
GCT86	10	Male	Germinoma	Pineal & temporal occipital & ventricle	<0.1	2	1.2	6.6	2.76	3.2	0.25	0.03	0.36	134	309
GCT95	10	Female	Germinoma	Spinal	<0.1	1.44	2.24	6.38	3.62	1.82	0.54	0.04	0.36	148	179
GCT01	11	Male	NGGCT	Sellar	572.7	51.6	NA	15.15	9.69	4.12	0.03	0.07	1.24	145	309
GCT06	11	Female	Germinoma	Sellar	0.1	0.897	0.2	8.03	4.47	2.71	0.27	0.04	0.54	116	475
GCT117	11	Female	NGGCT	Sellar	0.795	56.8	1.15	7.08	4.74	1.85	0.02	0.01	0.46	123	179
GCT127	11	Male	NGGCT	Pineal & Sellar	776.3	1108	NA	9.07	4.87	3.11	0.49	0.04	0.56	132	266
GCT47	11	Male	NGGCT	Pineal	0.519	278.6	NA	9.06	4.77	3.69	0.1	0.04	0.46	149	434
GCT74	11	Female	Germinoma	Pineal	0.11	2.27	1.59	4.69	1.58	2.66	0.18	0.02	0.25	101	235
GCT82	11	Male	NGGCT	Pineal	4443	1.23	NA	8.74	5.31	2.65	0.01	0.02	0.75	122	475
GCT120	12	Male	NGGCT	Sellar	169.5	38.45	NA	15.14	11.3	2.65	0.06	0.05	1.08	147	278
GCT131	12	Male	Germinoma	Frontal lobe & corpus callosum	<0.1	4.75	0.664	4.95	2.46	1.92	0.06	0.02	0.49	133	301
GCT142	12	Male	Germinoma	Basal ganglia	0.594	1.43	1.22	6.55	3.4	2.67	0.1	0.02	0.36	144	296
GCT145	12	Male	Germinoma	Basal ganglia	<0.1	1.01	NA	6.48	2.98	2.88	0.47	0.12	0.03	137	264
GCT147	12	Female	Germinoma	Basal ganglia & thalamus	<0.1	1.96	1.34	5.81	3.28	2.07	0.1	0.02	0.34	125	236
GCT18	12	Male	Germinoma	Thalamus	0.142	0.616	NA	4.14	1.41	2.33	0.05	0.01	0.34	146	202
GCT53	12	Male	Germinoma	Pineal	13.03	1.51	3.18	6.82	3.34	2.83	0.2	0.03	0.42	128	385
GCT60	12	Female	Germinoma	Pineal	0.201	2.66	NA	7.13	2.59	4.13	0.19	0.02	0.2	116	175
GCT77	12	Male	NGGCT	Pineal	5.7	431.5	NA	6.58	3.64	2.21	0.12	0.02	0.59	133	188
GCT85	12	Female	Germinoma	Pineal	12.79	<0.605	0.261	4.59	2.11	2.03	0.19	0.02	0.24	96	207
GCT02	13	Male	NGGCT	Sellar	0.1	195.1	NA	7.03	5.05	1.46	0.17	0.02	0.33	161	237
GCT09	13	Male	Germinoma	Sellar	2.92	2.51	NA	4.58	2.93	1.22	0.03	0.02	0.38	165	180
GCT118	13	Female	Germinoma	Sellar	5.16	1.02	1.92	9.73	5.32	3.54	0.27	0.03	0.57	129	318
GCT129	13	Male	Germinoma	Pineal & Sellar	4.12	1.91	NA	8.79	6.06	2.2	0.12	0.02	0.39	151	270
GCT130	14	Female	Germinoma	Pineal & Sellar	<0.1	3.42	2.11	5.06	2.62	2.03	0.23	0.02	0.15	128	280
GCT27	14	Male	Germinoma	Pineal	28.13	2.92	2.49	2.74	1.1	1.45	0.02	0.02	0.15	85	187
GCT36	14	Male	Germinoma	Pineal	1.87	1.26	0.925	6.42	3.52	2.4	0.07	0.03	0.4	135	310
GCT43	14	Male	NGGCT	Pineal	108.6	1.78	NA	12.03	10.43	1.24	0	0.02	0.34	181	290
GCT56	14	Male	NGGCT	Pineal	684.5	151.8	2.18	11.21	8.68	1.43	0.08	0.02	1	166	226
GCT69	14	Male	NGGCT	Pineal	<0.1	37.73	1.49	5	3.24	1.42	0.11	0.03	0.2	119	266
GCT87	14	Male	Germinoma	Pineal & halamus	<0.1	1.23	0.316	6.82	3.73	2.55	0.06	0.02	0.46	134	298
GCT96	14	Male	Germinoma	Brainstem	2.4	<0.605	<0.2	10.37	6.79	2.72	0.18	0.05	0.63	130	289
GCT03	15	Male	Germinoma	Sellar	0.673	0.605	1.66	10.98	8.77	1.46	0.09	0.05	0.59	149	345
GCT10	15	Male	Germinoma	Sellar	3.04	6.6	NA	5.98	3.27	2.09	0.14	0.01	0.47	139	131
GCT125	15	Male	Germinoma	Sellar & corpus callosum &ventricle	0.649	3.65	0.821	6.61	3.72	2.42	0.11	0.02	0.34	128	315
GCT144	15	Male	Germinoma	Basal ganglia & sellar	<0.1	1.37	0.559	8.41	4.37	3.45	0.2	0.04	0.35	147	325
GCT42	15	Male	NGGCT	Pineal	9.49	1.68	5.52	6.66	2.55	3.62	0.05	0.02	0.42	126	332
GCT59	15	Male	Germinoma	Pineal	4.46	1.2	2.29	9.97	8.34	1.36	0	0.02	0.25	177	270
GCT108	16	Male	Germinoma	Sellar	<0.1	2.9	1.01	6.79	2.21	3.65	0.58	0.04	0.31	114	175
GCT134	16	Female	Germinoma	Basal ganglia	<0.1	2.89	2.49	2.1	0.46	1.39	0.03	0.01	0.21	127	195
GCT139	16	Male	Germinoma	Basal ganglia	<0.1	1.25	2.49	5.35	3.38	1.52	0.12	0.02	0.31	143	222
GCT146	16	Female	NGGCT	Basal ganglia & thalamus	<0.1	5.34	2.23	7.53	4.55	2.58	0.12	0.02	0.38	115	249
GCT28	16	Male	Germinoma	Pineal	0.622	6.84	2.45	7.81	5.3	1.85	0.15	0.05	0.46	133	274
GCT68	16	Male	NGGCT	Pineal	104.8	29.96	NA	6.21	4.8	0.96	0.01	0.03	0.41	171	243
GCT79	16	Male	NGGCT	Pineal	187.7	2.29	2.79	10.3	6.18	3.48	0.09	0.04	0.51	161	261
GCT81	16	Male	NGGCT	Pineal	1222	285	0.778	8.56	5.84	2.23	0.03	0.02	0.44	163	231
GCT05	17	Male	NGGCT	Sellar	17.01	0.605	NA	7.84	4.36	2.87	0.18	0.04	0.39	148	242
GCT08	17	Male	NGGCT	Sellar	<0.1	35.8	2.14	5.91	2.75	2.48	0.11	0.04	0.53	143	316
GCT100	17	Male	Germinoma	Sellar	2.28	3.05	1.23	14.27	12.04	1.41	0.01	0.04	0.77	122	255
GCT109	17	Male	Germinoma	Sellar	<0.1	2.97	1.2	7.01	5.19	1.51	0.05	0.03	0.23	156	325
GCT11	17	Male	Germinoma	Sellar	<0.1	2.9	10.79	3.49	1.3	1.67	0.25	0.01	0.26	118	121
GCT110	17	Male	Germinoma	Sellar	2.5	0.639	<0.2	6.12	2.92	2.84	0.07	0.03	0.26	138	358
GCT111	17	Male	Germinoma	Sellar	44.51	0.657	0.407	9.17	6.1	2.45	0.22	0.03	0.37	141	348
GCT12	17	Male	Germinoma	Sellar	<0.1	1.17	1.51	4.8	2.75	1.47	0.14	0.02	0.42	137	259
GCT141	17	Male	Germinoma	Basal ganglia	<0.1	0.966	2.18	3.48	1.04	1.99	0.06	0.04	0.35	123	161
GCT17	17	Female	Germinoma	Thalamus	4.72	1.73	1.03	7.83	5.5	1.7	0.22	0.07	0.34	149	214
GCT51	17	Male	NGGCT	Pineal	<0.1	4.86	1.16	2.98	1.92	0.37	0.45	0.02	0.22	134	145
GCT71	17	Male	Germinoma	Pineal	0.747	1.23	3.37	11.12	8.77	1.64	0.08	0.02	0.61	139	216
GCT123	18	Male	NGGCT	Sellar	17.03	1.81	3.17	4.7	1.94	2.47	0.07	0.01	0.21	100	187
GCT62	18	Male	NGGCT	Pineal	1531	2.7	1.43	13.1	10	2.24	0	0.02	0.84	165	304
GCT92	18	Male	Germinoma	Pineal & fourth ventricle	<0.1	2.71	1.5	8.62	4.88	2.83	0.54	0.04	0.33	163	288
GCT121	20	Male	NGGCT	Sellar	888.4	3.17	4.31	3.92	1.98	1.62	0.08	0.05	0.19	104	189
GCT38	20	Male	NGGCT	Pineal	330.1	33.4	2.08	8.21	5.54	1.99	0.08	0.03	0.57	167	272
GCT58	20	Male	Germinoma	Pineal	<0.1	1.74	1.22	7.45	4.42	2.47	0.06	0.03	0.47	166	231
GCT66	20	Male	NGGCT	Pineal	171	199	2.16	6.85	4.12	1.97	0.2	0.05	0.51	129	270
GCT104	23	Female	Germinoma	Sellar	1.38	3.86	1.49	8.95	6.93	1.71	0.01	0.03	0.27	122	279
GCT151	23	Male	NGGCT	Triangulum ventriculi	56.85	3425	1.34	9.63	7.22	1.55	0.19	0.03	0.64	157	265
GCT65	24	Male	Germinoma	Pineal	67.58	<0.605	0.26	6.2	4.14	1.66	0.08	0.03	0.29	160	179
GCT78	28	Male	Germinoma	Pineal	<0.1	3.37	1.7	6.82	4.03	2.05	0.13	0.05	0.56	151	264
GCT150	32	Male	Germinoma	Brainstem	<0.1	6.85	0.467	6.35	3.82	1.92	0.08	0.03	0.5	139	241
