# Supplementary material for: Crosstalk of cancer stemness-neutrophils in outcome of intracranial germ cell tumors
Source: Front Immunol. 2026 Mar 5;17:1571513. doi: 10.3389/fimmu.2026.1571513 (PMC12999580; doi:10.3389/fimmu.2026.1571513)
Supplement: Supplementary Table 2 — Gene signatures for immune cell types. [file Table2.xlsx]

## Sheet: Sheet1
Table S2. Gene signatures for immune cell types.
Cell type	Symbol	Name
aDC	CCL1	chemokine (C-C motif) ligand 1
aDC	EBI3	Epstein-Barr virus induced gene 3
aDC	INDO	indoleamine-pyrrole 2,3 dioxygenase
aDC	LAMP3	lysosomal-associated membrane protein 3
aDC	OAS3	2'-5'-oligoadenylate synthetase 3, 100kDa
B cells	ABCB4	ATP-binding cassette, sub-family B (MDR/TAP), member 4
B cells	BACH2	BTB and CNC homology 1, basic leucine zipper transcription factor 2
B cells	BCL11A	B-cell CLL/lymphoma 11A (zinc finger protein)
B cells	BLK	B lymphoid tyrosine kinase
B cells	BLNK	B-cell linker
B cells	CCR9	chemokine (C-C motif) receptor 9
B cells	CD19	CD19 molecule
B cells	CD72	CD72 molecule
B cells	COCH	coagulation factor C homolog, cochlin (Limulus polyphemus)
B cells	CR2	complement component (3d/Epstein Barr virus) receptor 2
B cells	DTNB	dystrobrevin, beta
B cells	FCRL2	Fc receptor-like 2
B cells	GLDC	glycine dehydrogenase (decarboxylating)
B cells	GNG7	guanine nucleotide binding protein (G protein), gamma 7
B cells	HLA-DOB	major histocompatibility complex, class II, DO beta
B cells	HLA-DQA1	major histocompatibility complex, class II, DQ alpha 1
B cells	IGHA1	immunoglobulin heavy constant alpha 1
B cells	IGHG1	immunoglobulin heavy constant gamma 1 (G1m marker)
B cells	IGHM	immunoglobulin heavy constant mu
B cells	IGKC	immunoglobulin kappa constant
B cells	IGL	immunoglobulin lambda locus
B cells	KIAA0125	family with sequence similarity 30, member A
B cells	MEF2C	myocyte enhancer factor 2C
B cells	MICAL3	microtubule associated monoxygenase, calponin and LIM domain containing 3
B cells	MS4A1	membrane-spanning 4-domains, subfamily A, member 1
B cells	OSBPL10	oxysterol binding protein-like 10
B cells	PNOC	prepronociceptin
B cells	QRSL1	glutaminyl-tRNA synthase (glutamine-hydrolyzing)-like 1
B cells	SCN3A	sodium channel, voltage-gated, type III, alpha subunit
B cells	SLC15A2	solute carrier family 15 (H+/peptide transporter), member 2
B cells	SPIB	Spi-B transcription factor (Spi-1/PU.1 related)
B cells	TCL1A	T-cell leukemia/lymphoma 1A
B cells	TNFRSF17	tumor necrosis factor receptor superfamily, member 17
CD8 T cells	ABT1	activator of basal transcription 1
CD8 T cells	AES	amino-terminal enhancer of split
CD8 T cells	APBA2	amyloid beta (A4) precursor protein-binding, family A, member 2 (X11-like)
CD8 T cells	ARHGAP8	Rho GTPase Activating Protein 8
CD8 T cells	C12orf47	chromosome 12 open reading frame 47
CD8 T cells	C19orf6	chromosome 19 open reading frame 6
CD8 T cells	C4orf15	chromosome 4 open reading frame 15
CD8 T cells	CAMLG	calcium modulating ligand
CD8 T cells	CD8A	CD8a molecule
CD8 T cells	CD8B	CD8b molecule
CD8 T cells	CDKN2AIP	CDKN2A interacting protein
CD8 T cells	DNAJB1	DnaJ (Hsp40) homolog, subfamily B, member 1
CD8 T cells	FLT3LG	fms-related tyrosine kinase 3 ligand
CD8 T cells	GADD45A	growth arrest and DNA-damage-inducible, alpha
CD8 T cells	GZMM	granzyme M (lymphocyte met-ase 1)
CD8 T cells	KLF9	Kruppel-like factor 9
CD8 T cells	LEPROTL1	leptin receptor overlapping transcript-like 1
CD8 T cells	LIME1	Lck interacting transmembrane adaptor 1
CD8 T cells	MYST3	MYST histone acetyltransferase (monocytic leukemia) 3
CD8 T cells	PF4	platelet factor 4 (chemokine (C-X-C motif) ligand 4)
CD8 T cells	PPP1R2	protein phosphatase 1, regulatory (inhibitor) subunit 2
CD8 T cells	PRF1	perforin 1 (pore forming protein)
CD8 T cells	PRR5	proline rich 5 (renal)
CD8 T cells	RBM3	RNA binding motif (RNP1, RRM) protein 3
CD8 T cells	SF1	splicing factor 1
CD8 T cells	SFRS7	splicing factor, arginine/serine-rich 7, 35kDa
CD8 T cells	SLC16A7	solute carrier family 16, member 7 (monocarboxylic acid transporter 2)
CD8 T cells	TBCC	tubulin folding cofactor C
CD8 T cells	THUMPD1	THUMP domain containing 1
CD8 T cells	TMC6	transmembrane channel-like 6
CD8 T cells	TSC22D3	TSC22 domain family, member 3
CD8 T cells	VAMP2	vesicle-associated membrane protein 2 (synaptobrevin 2)
CD8 T cells	ZEB1	zinc finger E-box binding homeobox 1
CD8 T cells	ZFP36L2	zinc finger protein 36, C3H type-like 2
CD8 T cells	ZNF22	zinc finger protein 22 (KOX 15)
CD8 T cells	ZNF609	zinc finger protein 609
CD8 T cells	ZNF91	zinc finger protein 91
Cytotoxic cells	APBA2	amyloid beta (A4) precursor protein-binding, family A, member 2 (X11-like)
Cytotoxic cells	APOL3	apolipoprotein L, 3
Cytotoxic cells	CTSW	cathepsin W
Cytotoxic cells	DUSP2	dual specificity phosphatase 2
Cytotoxic cells	GNLY	granulysin
Cytotoxic cells	GZMA	granzyme A (granzyme 1, cytotoxic T-lymphocyte-associated serine esterase 3)
Cytotoxic cells	GZMH	granzyme H (cathepsin G-like 2, protein h-CCPX)
Cytotoxic cells	KLRB1	killer cell lectin-like receptor subfamily B, member 1
Cytotoxic cells	KLRD1	killer cell lectin-like receptor subfamily D, member 1
Cytotoxic cells	KLRF1	killer cell lectin-like receptor subfamily F, member 1
Cytotoxic cells	KLRK1	killer cell lectin-like receptor subfamily K, member 1
Cytotoxic cells	NKG7	natural killer cell group 7 sequence
Cytotoxic cells	RORA	RAR-related orphan receptor A
Cytotoxic cells	RUNX3	runt-related transcription factor 3
Cytotoxic cells	SIGIRR	single immunoglobulin and toll-interleukin 1 receptor (TIR) domain
Cytotoxic cells	WHAMMP3	WAS protein homology region 2 domain containing 1-like 1
Cytotoxic cells	ZBTB16	zinc finger and BTB domain containing 16
DC	CCL13	chemokine (C-C motif) ligand 13
DC	CCL17	chemokine (C-C motif) ligand 17
DC	CCL22	chemokine (C-C motif) ligand 22
DC	CD209	CD209 molecule
DC	HSD11B1	hydroxysteroid (11-beta) dehydrogenase 1
DC	NPR1	natriuretic peptide receptor A/guanylate cyclase A (atrionatriuretic peptide receptor A)
DC	PPFIBP2	PTPRF interacting protein, binding protein 2 (liprin beta 2)
Eosinophils	ABHD2	abhydrolase domain containing 2
Eosinophils	ACACB	acetyl-Coenzyme A carboxylase beta
Eosinophils	C9orf156	chromosome 9 open reading frame 156
Eosinophils	CAT	catalase
Eosinophils	CCR3	chemokine (C-C motif) receptor 3
Eosinophils	CLC	Charcot-Leyden crystal protein
Eosinophils	CYSLTR2	cysteinyl leukotriene receptor 2
Eosinophils	EMR1	egf-like module containing, mucin-like, hormone receptor-like 1
Eosinophils	EPN2	epsin 2
Eosinophils	GALC	galactosylceramidase
Eosinophils	GPR44	G protein-coupled receptor 44
Eosinophils	HES1	hairy and enhancer of split 1, (Drosophila)
Eosinophils	HIST1H1C	histone cluster 1, H1c
Eosinophils	HRH4	histamine receptor H4
Eosinophils	IGSF2	immunoglobulin superfamily, member 2
Eosinophils	IL5RA	interleukin 5 receptor, alpha
Eosinophils	KBTBD11	kelch repeat and BTB (POZ) domain containing 11
Eosinophils	KCNH2	potassium voltage-gated channel, subfamily H (eag-related), member 2
Eosinophils	LRP5L	low density lipoprotein receptor-related protein 5-like
Eosinophils	MYO15B	myosin XVB pseudogene
Eosinophils	RCOR3	REST corepressor 3
Eosinophils	RNASE2	ribonuclease, RNase A family, 2 (liver, eosinophil-derived neurotoxin)
Eosinophils	RRP12	ribosomal RNA processing 12 homolog (S. cerevisiae)
Eosinophils	SIAH1	seven in absentia homolog 1 (Drosophila)
Eosinophils	SMPD3	sphingomyelin phosphodiesterase 3, neutral membrane (neutral sphingomyelinase II)
Eosinophils	SYNJ1	synaptojanin 1
Eosinophils	TGIF1	TGFB-induced factor homeobox 1
Eosinophils	THBS1	thrombospondin 1
Eosinophils	THBS4	thrombospondin 4
Eosinophils	TIPARP	TCDD-inducible poly(ADP-ribose) polymerase
Eosinophils	TKTL1	transketolase-like 1
iDC	ABCG2	ATP-binding cassette, sub-family G (WHITE), member 2
iDC	BLVRB	biliverdin reductase B (flavin reductase (NADPH))
iDC	CARD9	caspase recruitment domain family, member 9
iDC	CD1A	CD1a molecule
iDC	CD1B	CD1b molecule
iDC	CD1C	CD1c molecule
iDC	CD1E	CD1e molecule
iDC	CH25H	cholesterol 25-hydroxylase
iDC	CLEC10A	C-type lectin domain family 10, member A
iDC	CSF1R	colony stimulating factor 1 receptor
iDC	CTNS	cystinosis, nephropathic
iDC	F13A1	coagulation factor XIII, A1 polypeptide
iDC	FABP4	fatty acid binding protein 4, adipocyte
iDC	FZD2	frizzled homolog 2 (Drosophila)
iDC	GSTT1	glutathione S-transferase theta 1
iDC	GUCA1A	guanylate cyclase activator 1A (retina)
iDC	HS3ST2	heparan sulfate (glucosamine) 3-O-sulfotransferase 2
iDC	LMAN2L	lectin, mannose-binding 2-like
iDC	MMP12	matrix metallopeptidase 12 (macrophage elastase)
iDC	MS4A6A	membrane-spanning 4-domains, subfamily A, member 6A
iDC	NUDT9	nudix (nucleoside diphosphate linked moiety X)-type motif 9
iDC	PDXK	pyridoxal (pyridoxine, vitamin B6) kinase
iDC	PPARG	peroxisome proliferator-activated receptor gamma
iDC	PREP	prolyl endopeptidase
iDC	RAP1GAP	RAP1 GTPase activating protein
iDC	SLC26A6	solute carrier family 26, member 6
iDC	SLC7A8	solute carrier family 7 (cationic amino acid transporter, y+ system), member 8
iDC	SYT17	synaptotagmin XVII
iDC	TACSTD2	tumor-associated calcium signal transducer 2
iDC	TM7SF4	transmembrane 7 superfamily member 4
iDC	VASH1	vasohibin 1
Macrophages	APOE	apolipoprotein E
Macrophages	ATG7	ATG7 autophagy related 7 homolog (S. cerevisiae)
Macrophages	BCAT1	branched chain aminotransferase 1, cytosolic
Macrophages	CCL7	chemokine (C-C motif) ligand 7
Macrophages	CD163	CD163 molecule
Macrophages	CD68	CD68 molecule
Macrophages	CD84	CD84 molecule
Macrophages	CHI3L1	chitinase 3-like 1 (cartilage glycoprotein-39)
Macrophages	CHIT1	chitinase 1 (chitotriosidase)
Macrophages	CLEC5A	C-type lectin domain family 5, member A
Macrophages	COL8A2	collagen, type VIII, alpha 2
Macrophages	COLEC12	collectin sub-family member 12
Macrophages	CTSK	cathepsin K
Macrophages	CXCL5	chemokine (C-X-C motif) ligand 5
Macrophages	CYBB	cytochrome b-245, beta polypeptide (chronic granulomatous disease)
Macrophages	DNASE2B	deoxyribonuclease II beta
Macrophages	EMP1	epithelial membrane protein 1
Macrophages	FDX1	ferredoxin 1
Macrophages	FN1	fibronectin 1
Macrophages	GM2A	GM2 ganglioside activator
Macrophages	GPC4	glypican 4
Macrophages	KAL1	Kallmann syndrome 1 sequence
Macrophages	MARCO	macrophage receptor with collagenous structure
Macrophages	ME1	malic enzyme 1, NADP(+)-dependent, cytosolic
Macrophages	MS4A4A	membrane-spanning 4-domains, subfamily A, member 4
Macrophages	MSR1	macrophage scavenger receptor 1
Macrophages	PCOLCE2	procollagen C-endopeptidase enhancer 2
Macrophages	PTGDS	prostaglandin D2 synthase 21kDa (brain)
Macrophages	RAI14	retinoic acid induced 14
Macrophages	SCARB2	scavenger receptor class B, member 2
Macrophages	SCG5	secretogranin V (7B2 protein)
Macrophages	SGMS1	sphingomyelin synthase 1
Macrophages	SULT1C2	sulfotransferase family, cytosolic, 1C, member 2
Mast cells	ABCC4	ATP-binding cassette, sub-family C (CFTR/MRP), member 4
Mast cells	ADCYAP1	adenylate cyclase activating polypeptide 1 (pituitary)
Mast cells	CALB2	calbindin 2, 29kDa (calretinin)
Mast cells	CEACAM8	carcinoembryonic antigen-related cell adhesion molecule 8
Mast cells	CMA1	chymase 1, mast cell
Mast cells	CPA3	carboxypeptidase A3 (mast cell)
Mast cells	CTSG	cathepsin G
Mast cells	ELA2	elastase 2, neutrophil
Mast cells	GATA2	GATA binding protein 2
Mast cells	HDC	histidine decarboxylase
Mast cells	HPGD	hydroxyprostaglandin dehydrogenase 15-(NAD)
Mast cells	HPGDS	prostaglandin D2 synthase, hematopoietic
Mast cells	KIT	v-kit Hardy-Zuckerman 4 feline sarcoma viral oncogene homolog
Mast cells	LINC01140	hypothetical protein LOC339524
Mast cells	MAOB	monoamine oxidase B
Mast cells	MLPH	melanophilin
Mast cells	MPO	myeloperoxidase
Mast cells	MS4A2	membrane-spanning 4-domains, subfamily A, member 2 (Fc fragment of IgE, high affinity I, receptor for; beta polypeptide)
Mast cells	NR0B1	nuclear receptor subfamily 0, group B, member 1
Mast cells	PPM1H	protein phosphatase 1H (PP2C domain containing)
Mast cells	PRG2	proteoglycan 2, bone marrow (natural killer cell activator, eosinophil granule major basic protein)
Mast cells	PTGS1	prostaglandin-endoperoxide synthase 1 (prostaglandin G/H synthase and cyclooxygenase)
Mast cells	SCG2	secretogranin II (chromogranin C)
Mast cells	SIGLEC6	sialic acid binding Ig-like lectin 6
Mast cells	SLC18A2	solute carrier family 18 (vesicular monoamine), member 2
Mast cells	SLC24A3	solute carrier family 24 (sodium/potassium/calcium exchanger), member 3
Mast cells	TAL1	T-cell acute lymphocytic leukemia 1
Mast cells	TPSAB1	tryptase alpha/beta 1
Mast cells	TPSB2	tryptase beta 2
Mast cells	VWA5A	von Willebrand factor A domain containing 5A
Neutrophils	ALPL	alkaline phosphatase, liver/bone/kidney
Neutrophils	BST1	bone marrow stromal cell antigen 1
Neutrophils	CD93	CD93 molecule
Neutrophils	CEACAM3	carcinoembryonic antigen-related cell adhesion molecule 3
Neutrophils	CREB5	cAMP responsive element binding protein 5
Neutrophils	CRISPLD2	cysteine-rich secretory protein LCCL domain containing 2
Neutrophils	CSF3R	colony stimulating factor 3 receptor (granulocyte)
Neutrophils	CYP4F3	cytochrome P450, family 4, subfamily F, polypeptide 3
Neutrophils	DYSF	dysferlin, limb girdle muscular dystrophy 2B (autosomal recessive)
Neutrophils	FCAR	Fc fragment of IgA, receptor for
Neutrophils	FCGR3B	Fc fragment of IgG, low affinity IIIb, receptor (CD16b)
Neutrophils	FLJ11151	hypothetical protein FLJ11151
Neutrophils	FPR1	formyl peptide receptor 1
Neutrophils	FPRL1	formyl peptide receptor-like 1
Neutrophils	G0S2	G0/G1switch 2
Neutrophils	HIST1H2BC	histone cluster 1, H2bc
Neutrophils	HPSE	heparanase
Neutrophils	IL8RA	interleukin 8 receptor, alpha
Neutrophils	IL8RB	interleukin 8 receptor, beta
Neutrophils	KCNJ15	potassium inwardly-rectifying channel, subfamily J, member 15
Neutrophils	LILRB2	leukocyte immunoglobulin-like receptor, subfamily B (with TM and ITIM domains), member 2
Neutrophils	MGAM	maltase-glucoamylase (alpha-glucosidase)
Neutrophils	MME	membrane metallo-endopeptidase
Neutrophils	PDE4B	phosphodiesterase 4B, cAMP-specific (phosphodiesterase E4 dunce homolog, Drosophila)
Neutrophils	S100A12	S100 calcium binding protein A12
Neutrophils	SIGLEC5	sialic acid binding Ig-like lectin 5
Neutrophils	SLC22A4	solute carrier family 22 (organic cation transporter), member 4
Neutrophils	SLC25A37	solute carrier family 25, member 37
Neutrophils	TECPR2	KIAA0329
Neutrophils	TNFRSF10C	tumor necrosis factor receptor superfamily, member 10c, decoy without an intracellular domain
Neutrophils	VNN3	vanin 3
NK CD56bright cells	DUSP4	dual specificity phosphatase 4
NK CD56bright cells	FOXJ1	forkhead box J1
NK CD56bright cells	LPCAT4	1-acylglycerol-3-phosphate O-acyltransferase 7 (lysophosphatidic acid acyltransferase, eta)
NK CD56bright cells	MADD	MAP-kinase activating death domain
NK CD56bright cells	6-Mar	membrane-associated ring finger (C3HC4) 6, E3 ubiquitin protein ligase
NK CD56bright cells	MPPED1	metallophosphoesterase domain containing 1
NK CD56bright cells	MUC3B	mucin 3B, cell surface associated
NK CD56bright cells	NIBP	NIK and IKK{beta} binding protein
NK CD56bright cells	PLA2G6	phospholipase A2, group VI (cytosolic, calcium-independent)
NK CD56bright cells	RRAD	Ras-related associated with diabetes
NK CD56bright cells	XCL1	chemokine (C motif) ligand 1
NK CD56dim cells	EDG8	endothelial differentiation, sphingolipid G-protein-coupled receptor, 8
NK CD56dim cells	FLJ20699	hypothetical protein FLJ20699
NK CD56dim cells	GTF3C1	general transcription factor IIIC, polypeptide 1, alpha 220kDa
NK CD56dim cells	GZMB	granzyme B (granzyme 2, cytotoxic T-lymphocyte-associated serine esterase 1)
NK CD56dim cells	IL21R	interleukin 21 receptor
NK CD56dim cells	KIR2DL3	killer cell immunoglobulin-like receptor, two domains, long cytoplasmic tail, 3
NK CD56dim cells	KIR2DS1	killer cell immunoglobulin-like receptor, two domains, short cytoplasmic tail, 1
NK CD56dim cells	KIR2DS2	killer cell immunoglobulin-like receptor, two domains, short cytoplasmic tail, 2
NK CD56dim cells	KIR2DS5	killer cell immunoglobulin-like receptor, two domains, short cytoplasmic tail, 5
NK CD56dim cells	KIR3DL1	killer cell immunoglobulin-like receptor, three domains, long cytoplasmic tail, 1
NK CD56dim cells	KIR3DL2	killer cell immunoglobulin-like receptor, three domains, long cytoplasmic tail, 2
NK CD56dim cells	KIR3DL3	killer cell immunoglobulin-like receptor, three domains, long cytoplasmic tail, 3
NK CD56dim cells	KIR3DS1	killer cell immunoglobulin-like receptor, three domains, short cytoplasmic tail, 1
NK CD56dim cells	SPON2	spondin 2, extracellular matrix protein
NK CD56dim cells	TMEPAI	transmembrane, prostate androgen induced RNA
NK cells	ADARB1	adenosine deaminase, RNA-specific, B1 (RED1 homolog rat)
NK cells	AF107846	GNAS complex locus
NK cells	ALDH1B1	aldehyde dehydrogenase 1 family, member B1
NK cells	APBB2	amyloid beta (A4) precursor protein-binding, family B, member 2
NK cells	ATL2	ADP-ribosylation factor-like 6 interacting protein 2
NK cells	BCL2	B-cell CLL/lymphoma 2
NK cells	CDC5L	CDC5 cell division cycle 5-like (S. pombe)
NK cells	FGF18	fibroblast growth factor 18
NK cells	FUT5	fucosyltransferase 5 (alpha (1,3) fucosyltransferase)
NK cells	FZR1	fizzy/cell division cycle 20 related 1 (Drosophila)
NK cells	GAGE2A	G antigen 2
NK cells	IGFBP5	insulin-like growth factor binding protein 5
NK cells	KANK2	ankyrin repeat domain 25
NK cells	LDB3	LIM domain binding 3
NK cells	MAPRE3	microtubule-associated protein, RP/EB family, member 3
NK cells	MCM3AP	minichromosome maintenance complex component 3 associated protein
NK cells	MRC2	mannose receptor, C type 2
NK cells	NCR1	natural cytotoxicity triggering receptor 1
NK cells	PDLIM4	PDZ and LIM domain 4
NK cells	PRX	periaxin
NK cells	PSMD4	proteasome (prosome, macropain) 26S subunit, non-ATPase, 4
NK cells	RP5-886K2.1	neuronal thread protein AD7c-NTP
NK cells	SGMS1	sphingomyelin synthase 1
NK cells	SLC30A5	solute carrier family 30 (zinc transporter), member 5
NK cells	SMEK1	SMEK homolog 1, suppressor of mek1 (Dictyostelium)
NK cells	SPN	sialophorin (leukosialin, CD43)
NK cells	TBXA2R	thromboxane A2 receptor
NK cells	TCTN2	tectonic family member 2
NK cells	TINAGL1	tubulointerstitial nephritis antigen-like 1
NK cells	TRPV6	transient receptor potential cation channel, subfamily V, member 6
NK cells	XCL1	chemokine (C motif) ligand 1
NK cells	XCL2	chemokine (C motif) ligand 2
NK cells	ZNF205	zinc finger protein 205
NK cells	ZNF528	zinc finger protein 528
NK cells	ZNF747	zinc finger protein 747
pDC	IL3RA	interleukin 3 receptor, alpha (low affinity)
T cells	BCL11B	B-cell CLL/lymphoma 11B (zinc finger protein)
T cells	CD2	CD2 molecule
T cells	CD28	CD28 molecule
T cells	CD3D	CD3d molecule, delta (CD3-TCR complex)
T cells	CD3E	CD3e molecule, epsilon (CD3-TCR complex)
T cells	CD3G	CD3g molecule, gamma (CD3-TCR complex)
T cells	CD6	CD6 molecule
T cells	CD96	CD96 molecule
T cells	GIMAP5	GTPase, IMAP family member 5
T cells	ITM2A	integral membrane protein 2A
T cells	LCK	lymphocyte-specific protein tyrosine kinase
T cells	NCALD	neurocalcin delta
T cells	PRKCQ	protein kinase C, theta
T cells	SH2D1A	SH2 domain protein 1A, Duncan's disease (lymphoproliferative syndrome)
T cells	SKAP1	src kinase associated phosphoprotein 1
T cells	TRA	T cell receptor alpha locus
T cells	TRAC	T cell receptor alpha constant
T cells	TRAT1	T cell receptor associated transmembrane adaptor 1
T cells	TRBC1	T cell receptor beta constant 1
T helper cells	ANP32B	acidic (leucine-rich) nuclear phosphoprotein 32 family, member B
T helper cells	ASF1A	ASF1 anti-silencing function 1 homolog A (S. cerevisiae)
T helper cells	ATF2	activating transcription factor 2
T helper cells	BATF	basic leucine zipper transcription factor, ATF-like
T helper cells	C13orf34	chromosome 13 open reading frame 34
T helper cells	CD28	CD28 molecule
T helper cells	DDX50	DEAD (Asp-Glu-Ala-Asp) box polypeptide 50
T helper cells	FAM111A	family with sequence similarity 111, member A
T helper cells	FRYL	FRY-like
T helper cells	GOLGA8A	golgi autoantigen, golgin subfamily a, 8A
T helper cells	ICOS	inducible T-cell co-stimulator
T helper cells	ITM2A	integral membrane protein 2A
T helper cells	LRBA	LPS-responsive vesicle trafficking, beach and anchor containing
T helper cells	NAP1L4	nucleosome assembly protein 1-like 4
T helper cells	NUP107	nucleoporin 107kDa
T helper cells	PHF10	PHD finger protein 10
T helper cells	PPP2R5C	protein phosphatase 2, regulatory subunit B, gamma isoform
T helper cells	RPA1	replication protein A1, 70kDa
T helper cells	SEC24C	SEC24 related gene family, member C (S. cerevisiae)
T helper cells	SLC25A12	solute carrier family 25 (mitochondrial carrier, Aralar), member 12
T helper cells	SRSF10	FUS interacting protein (serine/arginine-rich) 1
T helper cells	TRA	T cell receptor alpha locus
T helper cells	UBE2L3	ubiquitin-conjugating enzyme E2L 3
T helper cells	YME1L1	YME1-like 1 (S. cerevisiae)
Tcm cells	AQP3	aquaporin 3 (Gill blood group)
Tcm cells	ATF7IP	activating transcription factor 7 interacting protein
Tcm cells	ATM	ataxia telangiectasia mutated
Tcm cells	CASP8	caspase 8, apoptosis-related cysteine peptidase
Tcm cells	CDC14A	CDC14 cell division cycle 14 homolog A (S. cerevisiae)
Tcm cells	CEP68	centrosomal protein 68kDa
Tcm cells	CLUAP1	clusterin associated protein 1
Tcm cells	CREBZF	CREB/ATF bZIP transcription factor
Tcm cells	CYLD	cylindromatosis (turban tumor syndrome)
Tcm cells	DOCK9	dedicator of cytokinesis 9
Tcm cells	FAM153B	hypothetical protein LOC202134
Tcm cells	FOXP1	forkhead box P1
Tcm cells	FYB	FYN binding protein (FYB-120/130)
Tcm cells	HNRPH1	heterogeneous nuclear ribonucleoprotein H1 (H)
Tcm cells	INPP4B	inositol polyphosphate-4-phosphatase, type II, 105kDa
Tcm cells	KLF12	Kruppel-like factor 12
Tcm cells	LOC441155	zinc finger CCCH-type domain-containing pseudogene
Tcm cells	MAP3K1	mitogen-activated protein kinase kinase kinase 1
Tcm cells	MLL	myeloid/lymphoid or mixed-lineage leukemia (trithorax homolog, Drosophila)
Tcm cells	N4BP2L2-IT2	hypothetical gene CG030
Tcm cells	NEFL	neurofilament, light polypeptide 68kDa
Tcm cells	NFATC3	nuclear factor of activated T-cells, cytoplasmic, calcineurin-dependent 3
Tcm cells	PCM1	pericentriolar material 1
Tcm cells	PCNX	pecanex homolog (Drosophila)
Tcm cells	PDXDC2	pyridoxal-dependent decarboxylase domain containing 2
Tcm cells	PHC3	polyhomeotic homolog 3 (Drosophila)
Tcm cells	POLR2J2	DNA directed RNA polymerase II polypeptide J-related
Tcm cells	PSPC1	paraspeckle component 1
Tcm cells	REPS1	RALBP1 associated Eps domain containing 1
Tcm cells	RPP38	N-myristoyltransferase 2
Tcm cells	SLC7A6	solute carrier family 7 (cationic amino acid transporter, y+ system), member 6
Tcm cells	SNRPN	small nuclear ribonucleoprotein polypeptide N
Tcm cells	ST3GAL1	ST3 beta-galactoside alpha-2,3-sialyltransferase 1
Tcm cells	STX16	syntaxin 16
Tcm cells	TIMM8A	translocase of inner mitochondrial membrane 8 homolog A (yeast)
Tcm cells	TRAF3IP3	TRAF3 interacting protein 3
Tcm cells	TXK	TXK tyrosine kinase
Tcm cells	TXLNGY	chromosome Y open reading frame 15B
Tcm cells	USP9Y	ubiquitin specific peptidase 9, Y-linked (fat facets-like, Drosophila)
Tem cells	AKT3	v-akt murine thymoma viral oncogene homolog 3 (protein kinase B, gamma)
Tem cells	C7orf54	chromosome 7 open reading frame 54
Tem cells	CCR2	chemokine (C-C motif) receptor 2
Tem cells	DDX17	DEAD (Asp-Glu-Ala-Asp) box polypeptide 17
Tem cells	EWSR1	Ewing sarcoma breakpoint region 1
Tem cells	FLI1	Friend leukemia virus integration 1
Tem cells	GDPD5	glycerophosphodiester phosphodiesterase domain containing 5
Tem cells	LTK	leukocyte tyrosine kinase
Tem cells	MEFV	Mediterranean fever
Tem cells	NFATC4	nuclear factor of activated T-cells, cytoplasmic, calcineurin-dependent 4
Tem cells	PRKY	protein kinase, Y-linked
Tem cells	TBC1D5	TBC1 domain family, member 5
Tem cells	TBCD	tubulin folding cofactor D
Tem cells	TRA	T cell receptor alpha locus
Tem cells	VIL2	villin 2 (ezrin)
Tfh cells	B3GAT1	beta-1,3-glucuronyltransferase 1 (glucuronosyltransferase P)
Tfh cells	BLR1	Burkitt lymphoma receptor 1, GTP binding protein (chemokine (C-X-C motif) receptor 5)
Tfh cells	C18orf1	chromosome 18 open reading frame 1
Tfh cells	CDK5R1	cyclin-dependent kinase 5, regulatory subunit 1 (p35)
Tfh cells	CHGB	chromogranin B (secretogranin 1)
Tfh cells	CHI3L2	chitinase 3-like 2
Tfh cells	CXCL13	chemokine (C-X-C motif) ligand 13 (B-cell chemoattractant)
Tfh cells	HEY1	hairy/enhancer-of-split related with YRPW motif 1
Tfh cells	HIST1H4K	histone cluster 1, H4k
Tfh cells	ICA1	islet cell autoantigen 1, 69kDa
Tfh cells	KCNK5	potassium channel, subfamily K, member 5
Tfh cells	KIAA1324	KIAA1324
Tfh cells	MAF	v-maf musculoaponeurotic fibrosarcoma oncogene homolog (avian)
Tfh cells	MAGEH1	melanoma antigen family H, 1
Tfh cells	MKL2	MKL/myocardin-like 2
Tfh cells	MYO6	myosin VI
Tfh cells	MYO7A	myosin VIIA
Tfh cells	PASK	PAS domain containing serine/threonine kinase
Tfh cells	PDCD1	programmed cell death 1
Tfh cells	POMT1	protein-O-mannosyltransferase 1
Tfh cells	PTPN13	protein tyrosine phosphatase, non-receptor type 13 (APO-1/CD95 (Fas)-associated phosphatase)
Tfh cells	PVALB	parvalbumin
Tfh cells	SH3TC1	SH3 domain and tetratricopeptide repeats 1
Tfh cells	SIRPG	signal-regulatory protein gamma
Tfh cells	SLC7A10	solute carrier family 7, (neutral amino acid transporter, y+ system) member 10
Tfh cells	SMAD1	SMAD family member 1
Tfh cells	ST8SIA1	ST8 alpha-N-acetyl-neuraminide alpha-2,8-sialyltransferase 1
Tfh cells	STK39	serine threonine kinase 39 (STE20/SPS1 homolog, yeast)
Tfh cells	THADA	thyroid adenoma associated
Tfh cells	TOX	thymocyte selection-associated high mobility group box
Tfh cells	TSHR	thyroid stimulating hormone receptor
Tfh cells	ZNF764	zinc finger protein 764
Tgd cells	C1orf61	chromosome 1 open reading frame 61
Tgd cells	CD160	CD160 molecule
Tgd cells	FEZ1	fasciculation and elongation protein zeta 1 (zygin I)
Tgd cells	TARP	TCR gamma alternate reading frame protein
Tgd cells	TRD	T cell receptor delta locus
Tgd cells	TRGV9	T cell receptor gamma variable 9
Th1 cells	APBB2	amyloid beta (A4) precursor protein-binding, family B, member 2 (Fe65-like)
Th1 cells	APOD	apolipoprotein D
Th1 cells	ATP9A	ATPase, Class II, type 9A
Th1 cells	BST2	bone marrow stromal cell antigen 2
Th1 cells	BTG3	BTG family, member 3
Th1 cells	CCL4	chemokine (C-C motif) ligand 4
Th1 cells	CD38	CD38 molecule
Th1 cells	CD70	CD70 molecule
Th1 cells	CMAH	cytidine monophosphate-N-acetylneuraminic acid hydroxylase (CMP-N-acetylneuraminate monooxygenase)
Th1 cells	CSF2	colony stimulating factor 2 (granulocyte-macrophage)
Th1 cells	CTLA4	cytotoxic T-lymphocyte-associated protein 4
Th1 cells	DGKI	diacylglycerol kinase, iota
Th1 cells	DOK5	docking protein 5
Th1 cells	DPP4	dipeptidyl-peptidase 4 (CD26, adenosine deaminase complexing protein 2)
Th1 cells	DUSP5	dual specificity phosphatase 5
Th1 cells	EGFL6	EGF-like-domain, multiple 6
Th1 cells	GGT1	gamma-glutamyltransferase 1
Th1 cells	HBEGF	heparin-binding EGF-like growth factor
Th1 cells	IFNG	interferon, gamma
Th1 cells	IL12RB2	interleukin 12 receptor, beta 2
Th1 cells	IL22	interleukin 22
Th1 cells	LRP8	low density lipoprotein receptor-related protein 8, apolipoprotein e receptor
Th1 cells	LRRN3	leucine rich repeat neuronal 3
Th1 cells	LTA	lymphotoxin alpha (TNF superfamily, member 1)
Th1 cells	SGCB	sarcoglycan, beta (43kDa dystrophin-associated glycoprotein)
Th1 cells	SYNGR3	synaptogyrin 3
Th1 cells	ZBTB32	zinc finger and BTB domain containing 32
Th17 cells	IL17A	interleukin 17A
Th17 cells	IL17RA	interleukin 17 receptor A
Th17 cells	RORC	RAR-related orphan receptor C
Th2 cells	ADCY1	adenylate cyclase 1 (brain)
Th2 cells	AHI1	Abelson helper integration site 1
Th2 cells	ANK1	ankyrin 1, erythrocytic
Th2 cells	BIRC5	baculoviral IAP repeat-containing 5 (survivin)
Th2 cells	CDC25C	cell division cycle 25 homolog C (S. pombe)
Th2 cells	CDC7	cell division cycle 7 homolog (S. cerevisiae)
Th2 cells	CENPF	centromere protein F, 350/400ka (mitosin)
Th2 cells	CXCR6	chemokine (C-X-C motif) receptor 6
Th2 cells	DHFR	dihydrofolate reductase
Th2 cells	EVI5	ecotropic viral integration site 5
Th2 cells	GATA3	GATA binding protein 3
Th2 cells	GSTA4	glutathione S-transferase A4
Th2 cells	HELLS	helicase, lymphoid-specific
Th2 cells	IL26	interleukin 26
Th2 cells	LAIR2	leukocyte-associated immunoglobulin-like receptor 2
Th2 cells	LIMA1	LIM domain and actin binding 1
Th2 cells	MB	myoglobin
Th2 cells	MICAL2	microtubule associated monoxygenase, calponin and LIM dom
Th2 cells	NEIL3	nei endonuclease VIII-like 3 (E. coli)
Th2 cells	PHEX	phosphate regulating endopeptidase homolog, X-linked (hyp
Th2 cells	PMCH	pro-melanin-concentrating hormone
Th2 cells	PTGIS	prostaglandin I2 (prostacyclin) synthase
Th2 cells	SLC39A14	solute carrier family 39 (zinc transporter), member 14
Th2 cells	SMAD2	SMAD family member 2
Th2 cells	SNRPD1	small nuclear ribonucleoprotein D1 polypeptide 16kDa
Th2 cells	WDHD1	WD repeat and HMG-box DNA binding protein 1
Treg cells	FOXP3	forkhead box P3
