# Supplementary material for: Crosstalk of cancer stemness-neutrophils in outcome of intracranial germ cell tumors
Source: Front Immunol. 2026 Mar 5;17:1571513. doi: 10.3389/fimmu.2026.1571513 (PMC12999580; doi:10.3389/fimmu.2026.1571513)
Supplement: Supplementary Table 3 — Gene signatures for immune response categories. [file Table3.xlsx]

## Sheet: Sheet2
Table S3. Gene signatures for immune response category.
Immune Response	Symbol	Name
Antigen processing	CD1E	CD1e molecule
Antigen processing	CD8A	CD8a molecule
Antigen processing	HLA-A	major histocompatibility complex, class I, A
Antigen processing	HLA-B	major histocompatibility complex, class I, B
Antigen processing	HLA-C	major histocompatibility complex, class I, C
Antigen processing	HLA-DMA	major histocompatibility complex, class II, DM alpha
Antigen processing	HLA-DMB	major histocompatibility complex, class II, DM beta
Antigen processing	HLA-DOB	major histocompatibility complex, class II, DO beta
Antigen processing	HLA-DPA1	major histocompatibility complex, class II, DP alpha 1
Antigen processing	HLA-DPB1	major histocompatibility complex, class II, DP beta 1
Antigen processing	HLA-DQA1	major histocompatibility complex, class II, DQ alpha 1
Antigen processing	HLA-DQB1	major histocompatibility complex, class II, DQ beta 1
Antigen processing	HLA-DRA	major histocompatibility complex, class II, DR alpha
Antigen processing	HLA-DRB3	major histocompatibility complex, class II, DR beta 3
Antigen processing	HLA-DRB4	major histocompatibility complex, class II, DR beta 4
Antigen processing	MR1	major histocompatibility complex, class I-related
Antigen processing	PSMB7	proteasome (prosome, macropain) subunit, beta type, 7
Antigen processing	PSMB9	proteasome (prosome, macropain) subunit, beta type, 9
Antigen processing	TAP1	transporter 1, ATP-binding cassette, sub-family B (MDR/TAP)
Antigen processing	TAP2	transporter 2, ATP-binding cassette, sub-family B (MDR/TAP)
Antigen processing	TAPBP	TAP binding protein (tapasin)
Antigen processing	THBS1	thrombospondin 1
B-cell activation	CR2	complement component (3d/Epstein Barr virus) receptor 2
B-cell activation	ADA	adenosine deaminase
B-cell activation	CD79B	CD79b molecule, immunoglobulin-associated beta
B-cell activation	CD80	CD80 molecule
B-cell activation	CXCR5	chemokine (C-X-C motif) receptor 5
B-cell activation	FAS	Fas cell surface death receptor
B-cell activation	ICOSLG	inducible T-cell co-stimulator ligand
B-cell activation	IL2	interleukin 2
B-cell activation	LTA	lymphotoxin alpha
B-cell receptor signaling pathway	BLK	BLK proto-oncogene, Src family tyrosine kinase
B-cell receptor signaling pathway	CD19	CD19 molecule
B-cell receptor signaling pathway	CTLA4	cytotoxic T-lymphocyte-associated protein 4
T-cell anergy	CD3E	CD3e molecule, epsilon (CD3-TCR complex)
T-cell anergy	ITGA1	integrin, alpha 1
T-cell activation	CD8A	CD8a molecule
T-cell activation	CD8B	CD8b molecule
T-cell activation	CD28	CD28 molecule
T-cell activation	CD2	CD2 molecule
T-cell activation	CD3G	CD3g molecule, gamma (CD3-TCR complex)
T-cell activation	CD1C	CD1c molecule
T-cell activation	CD47	CD47 molecule
T-cell activation	CD7	CD7 molecule
T-cell activation	CD80	CD80 molecule
T-cell activation	CD86	CD86 molecule
T-cell activation	DPP4	dipeptidyl-peptidase 4
T-cell activation	F2RL1	coagulation factor II (thrombin) receptor-like 1
T-cell activation	ICOSLG	inducible T-cell co-stimulator ligand
T-cell activation	IRF4	interferon regulatory factor 4
T-cell activation	LCK	LCK proto-oncogene, Src family tyrosine kinase
T-cell activation	LCP1	lymphocyte cytosolic protein 1 (L-plastin)
T-cell activation	PSEN1	presenilin 1
T-cell activation	PSEN2	presenilin 2
T-cell activation	TIGIT	T cell immunoreceptor with Ig and ITIM domains
T-cell activation	TNFSF14	tumor necrosis factor (ligand) superfamily, member 14
T-cell activation	LAG3	lymphocyte-activation gene 3
CD8-positive response	IFNG	interferon, gamma
CD8-positive response	EOMES	eomesodermin
TLR	MYD88	myeloid differentiation primary response 88
TLR	TLR1	toll-like receptor 1
TLR	TLR10	toll-like receptor 10
TLR	TLR2	toll-like receptor 2
TLR	TLR3	toll-like receptor 3
TLR	TLR4	toll-like receptor 4
TLR	TLR5	toll-like receptor 5
TLR	TLR6	toll-like receptor 6
TLR	TLR7	toll-like receptor 7
TLR	TLR8	toll-like receptor 8
TLR	TLR9	toll-like receptor 9
Chemokines and receptors	CCL1	chemokine (C-C motif) ligand 1
Chemokines and receptors	CCL13	chemokine (C-C motif) ligand 13
Chemokines and receptors	CCL17	chemokine (C-C motif) ligand 17
Chemokines and receptors	CCL22	chemokine (C-C motif) ligand 22
Chemokines and receptors	CCR3	chemokine (C-C motif) receptor 3
Chemokines and receptors	CCL7	chemokine (C-C motif) ligand 7
Chemokines and receptors	CXCL5	chemokine (C-X-C motif) ligand 5
Chemokines and receptors	CXCL13	chemokine (C-X-C motif) ligand 13
Chemokines and receptors	CXCR6	chemokine (C-X-C motif) receptor 6
Chemokines and receptors	A2M	alpha-2-macroglobulin
Chemokines and receptors	C1QBP	complement component 1, q subcomponent binding protein
Chemokines and receptors	CCL11	chemokine (C-C motif) ligand 11
Chemokines and receptors	CCL14	chemokine (C-C motif) ligand 14
Chemokines and receptors	CCL15	chemokine (C-C motif) ligand 15
Chemokines and receptors	CCL16	chemokine (C-C motif) ligand 16
Chemokines and receptors	CCL18	chemokine (C-C motif) ligand 18 (pulmonary and activation-regulated)
Chemokines and receptors	CCL19	chemokine (C-C motif) ligand 19
Chemokines and receptors	CCL2	chemokine (C-C motif) ligand 2
Chemokines and receptors	CCL20	chemokine (C-C motif) ligand 20
Chemokines and receptors	CCL21	chemokine (C-C motif) ligand 21
Chemokines and receptors	CCL23	chemokine (C-C motif) ligand 23
Chemokines and receptors	CCL24	chemokine (C-C motif) ligand 24
Chemokines and receptors	CCL25	chemokine (C-C motif) ligand 25
Chemokines and receptors	CCL26	chemokine (C-C motif) ligand 26
Chemokines and receptors	CCL27	chemokine (C-C motif) ligand 27
Chemokines and receptors	CCL28	chemokine (C-C motif) ligand 28
Chemokines and receptors	CCL3	chemokine (C-C motif) ligand 3
Chemokines and receptors	CCL4	chemokine (C-C motif) ligand 4
Chemokines and receptors	CCL5	chemokine (C-C motif) ligand 5
Chemokines and receptors	CCL8	chemokine (C-C motif) ligand 8
Chemokines and receptors	CCR1	chemokine (C-C motif) receptor 1
Chemokines and receptors	CCR4	chemokine (C-C motif) receptor 4
Chemokines and receptors	CCR7	chemokine (C-C motif) receptor 7
Chemokines and receptors	CCRL2	chemokine (C-C motif) receptor-like 2
Chemokines and receptors	CEACAM8	carcinoembryonic antigen-related cell adhesion molecule 8
Chemokines and receptors	CKLF	chemokine-like factor
Chemokines and receptors	CMKLR1	chemokine-like receptor 1
Chemokines and receptors	CSF2RB	colony stimulating factor 2 receptor, beta, low-affinity (granulocyte-macrophage)
Chemokines and receptors	CX3CL1	chemokine (C-X3-C motif) ligand 1
Chemokines and receptors	CX3CR1	chemokine (C-X3-C motif) receptor 1
Chemokines and receptors	CXCL1	chemokine (C-X-C motif) ligand 1 (melanoma growth stimulating activity, alpha)
Chemokines and receptors	CXCL10	chemokine (C-X-C motif) ligand 10
Chemokines and receptors	CXCL11	chemokine (C-X-C motif) ligand 11
Chemokines and receptors	CXCL12	chemokine (C-X-C motif) ligand 12
Chemokines and receptors	CXCL14	chemokine (C-X-C motif) ligand 14
Chemokines and receptors	CXCL16	chemokine (C-X-C motif) ligand 16
Chemokines and receptors	CXCL2	chemokine (C-X-C motif) ligand 2
Chemokines and receptors	CXCL3	chemokine (C-X-C motif) ligand 3
Chemokines and receptors	CXCL6	chemokine (C-X-C motif) ligand 6
Chemokines and receptors	CXCL8	chemokine (C-X-C motif) ligand 8
Chemokines and receptors	CXCL9	chemokine (C-X-C motif) ligand 9
Chemokines and receptors	CXCR1	chemokine (C-X-C motif) receptor 1
Chemokines and receptors	CXCR2	chemokine (C-X-C motif) receptor 2
Chemokines and receptors	CXCR3	chemokine (C-X-C motif) receptor 3
Chemokines and receptors	CXCR4	chemokine (C-X-C motif) receptor 4
Chemokines and receptors	CXCR5	chemokine (C-X-C motif) receptor 5
Chemokines and receptors	IFI16	interferon, gamma-inducible protein 16
Chemokines and receptors	IFI27	interferon, alpha-inducible protein 27
Chemokines and receptors	IFI35	interferon-induced protein 35
Chemokines and receptors	IFIT1	interferon-induced protein with tetratricopeptide repeats 1
Chemokines and receptors	IFIT2	interferon-induced protein with tetratricopeptide repeats 2
Chemokines and receptors	IFNAR2	interferon (alpha, beta and omega) receptor 2
Chemokines and receptors	IFNL2	interferon, lambda 2
Chemokines and receptors	IL11RA	interleukin 11 receptor, alpha
Chemokines and receptors	IL13RA2	interleukin 13 receptor, alpha 2
Chemokines and receptors	IL15RA	interleukin 15 receptor, alpha
Chemokines and receptors	IL17B	interleukin 17B
Chemokines and receptors	IL17RB	interleukin 17 receptor B
Chemokines and receptors	IL19	interleukin 19
Chemokines and receptors	IL1B	interleukin 1, beta
Chemokines and receptors	IL22RA1	interleukin 22 receptor, alpha 1
Chemokines and receptors	IL22RA2	interleukin 22 receptor, alpha 2
Chemokines and receptors	IL2RG	interleukin 2 receptor, gamma
Chemokines and receptors	IL32	interleukin 32
Chemokines and receptors	IL6ST	interleukin 6 signal transducer
Chemokines and receptors	ILF3	interleukin enhancer binding factor 3, 90kDa
Chemokines and receptors	KLRB1	killer cell lectin-like receptor subfamily B, member 1
Chemokines and receptors	LTBR	lymphotoxin beta receptor (TNFR superfamily, member 3)
Chemokines and receptors	PPBP	pro-platelet basic protein (chemokine (C-X-C motif) ligand 7)
Chemokines and receptors	PSMB8	proteasome (prosome, macropain) subunit, beta type, 8
Chemokines and receptors	TNFRSF13B	tumor necrosis factor receptor superfamily, member 13B
Chemokines and receptors	TNFRSF1A	tumor necrosis factor receptor superfamily, member 1A
Chemokines and receptors	TNFRSF1B	tumor necrosis factor receptor superfamily, member 1B
Chemokines and receptors	TNFSF12	tumor necrosis factor (ligand) superfamily, member 12
Chemokines and receptors	TNFSF15	tumor necrosis factor (ligand) superfamily, member 15
Chemokines and receptors	TNFSF4	tumor necrosis factor (ligand) superfamily, member 4
Chemokines and receptors	XCL2	chemokine (C motif) receptor 2
Chemokines and receptors	XCR1	chemokine (C motif) receptor 1
Co-Regulators of autophagy and apoptosis	BAX	BCL2-associated X protein
Co-Regulators of autophagy and apoptosis	BID	BH3 interacting domain death agonist
Co-Regulators of autophagy and apoptosis	CASP3	caspase 3, apoptosis-related cysteine peptidase
Co-Regulators of autophagy and apoptosis	CXCR4	chemokine (C-X-C motif) receptor 4
Co-Regulators of autophagy and apoptosis	FAS	Fas cell surface death receptor
Co-Regulators of autophagy and apoptosis	TNFSF10	tumor necrosis factor (ligand) superfamily, member 10
Interleukins	IFNG	interferon, gamma
Interleukins	IL17A	interleukin 17A
Interleukins	IL26	interleukin 26
Interleukins	CXCL8	chemokine (C-X-C motif) ligand 8
Interleukins	IFNA1	interferon, alpha 1
Interleukins	IFNA17	interferon, alpha 17
Interleukins	IFNA2	interferon, alpha 2
Interleukins	IFNA7	interferon, alpha 7
Interleukins	IFNA8	interferon, alpha 8
Interleukins	IFNL1	interferon, lambda 1
Interleukins	IL10	interleukin 10
Interleukins	IL11	interleukin 11
Interleukins	IL12A	interleukin 12A
Interleukins	IL12B	interleukin 12B
Interleukins	IL13	interleukin 13
Interleukins	IL15	interleukin 15
Interleukins	IL16	interleukin 16
Interleukins	IL17B	interleukin 17B
Interleukins	IL17F	interleukin 17F
Interleukins	IL18	interleukin 18
Interleukins	IL19	interleukin 19
Interleukins	IL1A	interleukin 1, alpha
Interleukins	IL1B	interleukin 1, beta
Interleukins	IL1RN	interleukin 1 receptor antagonist
Interleukins	IL2	interleukin 2
Interleukins	IL21	interleukin 21
Interleukins	IL22	interleukin 22
Interleukins	IL23A	interleukin 23, alpha subunit p19
Interleukins	IL24	interleukin 24
Interleukins	IL25	interleukin 25
Interleukins	IL27	interleukin 27
Interleukins	IL3	interleukin 3
Interleukins	IL32	interleukin 32
Interleukins	IL34	interleukin 34
Interleukins	IL4	interleukin 4
Interleukins	IL5	interleukin 5
Interleukins	IL6	interleukin 6
Interleukins	IL7	interleukin 7
Interleukins	IL9	interleukin 9
Interleukins	TGFB1	transforming growth factor, beta 1
Interleukins	TGFB2	transforming growth factor, beta 2
Interleukins	TNF	tumor necrosis factor
NK cell activation	IL12A	interleukin 12A
NK cell activation	IL12B	interleukin 12B
Macrophage activation	IL13	interleukin 13
Macrophage activation	LBP	lipopolysaccharide binding protein
Macrophage activation	PRKCE	protein kinase C, epsilon
Macrophage activation	SBNO2	strawberry notch homolog 2 (Drosophila)
Macrophage activation	SYK	spleen tyrosine kinase
Macrophage activation	TICAM1	toll-like receptor adaptor molecule 1
Microglial cell activation	CX3CR1	chemokine (C-X3-C motif) receptor 1
Microglial cell activation	TLR1	toll-like receptor 1
Microglial cell activation	TLR3	toll-like receptor 3
Microglial cell activation	TLR4	toll-like receptor 4
Microglial cell activation	TLR7	toll-like receptor 7
Leukocyte activation	CX3CL1	chemokine (C-X3-C motif) ligand 1
Leukocyte activation	SH2D1B	SH2 domain containing 1B
Leukocyte migration	CD2	CD2 molecule
Leukocyte migration	FUT7	fucosyltransferase 7 (alpha (1,3) fucosyltransferase)
Leukocyte migration	HCK	HCK proto-oncogene, Src family tyrosine kinase
Leukocyte migration	THBD	thrombomodulin
Leukocyte migration	VEGFA	vascular endothelial growth factor A
Cell cycle checkpoint and cell cycle arrest	THBS1	thrombospondin 1
Cell cycle checkpoint and cell cycle arrest	CASP3	caspase 3, apoptosis-related cysteine peptidase
Cell cycle checkpoint and cell cycle arrest	CDKN1A	cyclin-dependent kinase inhibitor 1A (p21, Cip1)
Phagocytosis	ANXA1	annexin A1
Phagocytosis	CD163	CD163 molecule
Phagocytosis	CD36	CD36 molecule (thrombospondin receptor)
Phagocytosis	CD44	CD44 molecule (Indian blood group)
Phagocytosis	CD47	CD47 molecule
Phagocytosis	CRP	C-reactive protein, pentraxin-related
Phagocytosis	CTSW	cathepsin W
Phagocytosis	FAS	Fas cell surface death receptor
Phagocytosis	FCGR2A	Fc fragment of IgG, low affinity IIa, receptor (CD32)
Phagocytosis	ITGAM	integrin, alpha M (complement component 3 receptor 3 subunit)
Phagocytosis	MFGE8	milk fat globule-EGF factor 8 protein
Phagocytosis	NT5E	5'-nucleotidase, ecto (CD73)
Phagocytosis	PECAM1	platelet/endothelial cell adhesion molecule 1
Phagocytosis	SIGLEC1	sialic acid binding Ig-like lectin 1, sialoadhesin
Senescence initiators	ABL1	ABL proto-oncogene 1, non-receptor tyrosine kinase
Senescence initiators	CDKN1A	cyclin-dependent kinase inhibitor 1A (p21, Cip1)
Senescence initiators	EGR1	early growth response 1
Senescence initiators	IGF1R	insulin-like growth factor 1 receptor
Senescence initiators	IRF5	interferon regulatory factor 5
Senescence initiators	PRKCD	protein kinase C, delta
Senescence initiators	SERPINB2	serpin peptidase inhibitor, clade B (ovalbumin), member 2
Senescence pathway	CD44	CD44 molecule (Indian blood group)
Senescence pathway	CDKN1A	cyclin-dependent kinase inhibitor 1A (p21, Cip1)
Senescence pathway	ETS1	v-ets avian erythroblastosis virus E26 oncogene homolog 1
Senescence pathway	FN1	fibronectin 1
Senescence pathway	HRAS	Harvey rat sarcoma viral oncogene homolog
Senescence pathway	PLAU	plasminogen activator, urokinase
Transcription factors	STAT4	signal transducer and activator of transcription 4
Transcription factors	STAT6	signal transducer and activator of transcription 6, interleukin-4 induced
Transcription factors	CD3EAP	CD3e molecule, epsilon associated protein
Transcription factors	IRF1	interferon regulatory factor 1
Transcription factors	IRF2	interferon regulatory factor 2
Transcription factors	IRF4	interferon regulatory factor 4
Transcription factors	IRF8	interferon regulatory factor 8
Transcription factors	NFATC1	nuclear factor of activated T-cells, cytoplasmic, calcineurin-dependent 1
Transcription factors	NFATC2	nuclear factor of activated T-cells, cytoplasmic, calcineurin-dependent 2
Transcription factors	REL	v-rel avian reticuloendotheliosis viral oncogene homolog
Transcription factors	RELB	v-rel avian reticuloendotheliosis viral oncogene homolog B
Transcription factors	RORA	RAR-related orphan receptor A
Transcription factors	RUNX1	runt-related transcription factor 1
Transcription factors	RUNX3	runt-related transcription factor 3
Transcription factors	STAT1	signal transducer and activator of transcription 1, 91kDa
Transcription factors	STAT2	signal transducer and activator of transcription 2, 113kDa
Transcription factors	STAT3	signal transducer and activator of transcription 3 (acute-phase response factor)
Transcription factors	STAT5B	signal transducer and activator of transcription 5B
Transcription factors	TAL1	T-cell acute lymphocytic leukemia 1
Transcription factors	TCF7	transcription factor 7 (T-cell specific, HMG-box)
Transcriptional regulators	STAT4	signal transducer and activator of transcription 4
Transcriptional regulators	STAT6	signal transducer and activator of transcription 6, interleukin-4 induced
Transcriptional regulators	EGR2	early growth response 2
Transcriptional regulators	IRF1	interferon regulatory factor 1
Transcriptional regulators	IRF2	interferon regulatory factor 2
Transcriptional regulators	IRF4	interferon regulatory factor 4
Transcriptional regulators	IRF8	interferon regulatory factor 8
Transcriptional regulators	NFATC1	nuclear factor of activated T-cells, cytoplasmic, calcineurin-dependent 1
Transcriptional regulators	NFATC2	nuclear factor of activated T-cells, cytoplasmic, calcineurin-dependent 2
Transcriptional regulators	NFATC3	nuclear factor of activated T-cells, cytoplasmic, calcineurin-dependent 3
Transcriptional regulators	NOTCH1	notch 1
Transcriptional regulators	STAT1	signal transducer and activator of transcription 1, 91kDa
Transcriptional regulators	STAT2	signal transducer and activator of transcription 2, 113kDa
Transcriptional regulators	STAT3	signal transducer and activator of transcription 3 (acute-phase response factor)
Transcriptional regulators	STAT5B	signal transducer and activator of transcription 5B
TNF superfamily members and receptors	TNFRSF17	tumor necrosis factor receptor superfamily, member 17
TNF superfamily members and receptors	CD70	CD70 molecule
TNF superfamily members and receptors	FAS	Fas cell surface death receptor
TNF superfamily members and receptors	LTB	lymphotoxin beta (TNF superfamily, member 3)
TNF superfamily members and receptors	TNF	tumor necrosis factor
TNF superfamily members and receptors	TNFAIP3	tumor necrosis factor, alpha-induced protein 3
TNF superfamily members and receptors	TNFRSF10B	tumor necrosis factor receptor superfamily, member 10b
TNF superfamily members and receptors	TNFRSF10C	tumor necrosis factor receptor superfamily, member 10c, decoy without an intracellular domain
TNF superfamily members and receptors	TNFRSF11A	tumor necrosis factor receptor superfamily, member 11a, NFKB activator
TNF superfamily members and receptors	TNFRSF11B	tumor necrosis factor receptor superfamily, member 11b
TNF superfamily members and receptors	TNFRSF12A	tumor necrosis factor receptor superfamily, member 12A
TNF superfamily members and receptors	TNFRSF13B	tumor necrosis factor receptor superfamily, member 13B
TNF superfamily members and receptors	TNFRSF13C	tumor necrosis factor receptor superfamily, member 13C
TNF superfamily members and receptors	TNFRSF14	tumor necrosis factor receptor superfamily, member 14
TNF superfamily members and receptors	TNFRSF18	tumor necrosis factor receptor superfamily, member 18
TNF superfamily members and receptors	TNFRSF1A	tumor necrosis factor receptor superfamily, member 1A
TNF superfamily members and receptors	TNFRSF1B	tumor necrosis factor receptor superfamily, member 1B
TNF superfamily members and receptors	TNFRSF8	tumor necrosis factor receptor superfamily, member 8
TNF superfamily members and receptors	TNFSF10	tumor necrosis factor (ligand) superfamily, member 10
TNF superfamily members and receptors	TNFSF11	tumor necrosis factor (ligand) superfamily, member 11
TNF superfamily members and receptors	TNFSF12	tumor necrosis factor (ligand) superfamily, member 12
TNF superfamily members and receptors	TNFSF13	tumor necrosis factor (ligand) superfamily, member 13
TNF superfamily members and receptors	TNFSF13B	tumor necrosis factor (ligand) superfamily, member 13b
TNF superfamily members and receptors	TNFSF14	tumor necrosis factor (ligand) superfamily, member 14
TNF superfamily members and receptors	TNFSF15	tumor necrosis factor (ligand) superfamily, member 15
TNF superfamily members and receptors	TNFSF18	tumor necrosis factor (ligand) superfamily, member 18
TNF superfamily members and receptors	TNFSF4	tumor necrosis factor (ligand) superfamily, member 4
TNF superfamily members and receptors	TNFSF8	tumor necrosis factor (ligand) superfamily, member 8
TNF superfamily members and receptors	TNFRSF4	tumor necrosis factor receptor superfamily, member 4
TNF superfamily members and receptors	TNFRSF9	tumor necrosis factor receptor superfamily, member 9
TH1 Activation	CCR1	chemokine (C-C motif) receptor 1
TH1 Activation	CD40	CD40 molecule, TNF receptor superfamily member 5
TH1 Activation	CXCR3	chemokine (C-X-C motif) receptor 3
TH1 Activation	CXCR6	chemokine (C-X-C motif) receptor 6
TH1 Activation	HAVCR2	hepatitis A virus cellular receptor 2
TH1 Activation	ICOS	inducible T-cell co-stimulator
TH1 Activation	IFNG	interferon, gamma
TH1 Activation	IFNGR1	interferon gamma receptor 1
TH1 Activation	IL10	interleukin 10
TH1 Activation	IL12A	interleukin 12A
TH1 Activation	IL12B	interleukin 12B
TH1 Activation	IL18	interleukin 18
TH1 Activation	IL18R1	interleukin 18 receptor 1
TH1 Activation	IL2	interleukin 2
TH1 Activation	IL27	interleukin 27
TH1 Activation	LTA	lymphotoxin alpha
TH1 Activation	STAT1	signal transducer and activator of transcription 1, 91kDa
TH1 Activation	STAT4	signal transducer and activator of transcription 4
TH1 Activation	TNF	tumor necrosis factor
TH2Activation	CCR3	chemokine (C-C motif) receptor 3
TH2Activation	CCR4	chemokine (C-C motif) receptor 4
TH2Activation	CCR7	chemokine (C-C motif) receptor 7
TH2Activation	CCR8	chemokine (C-C motif) receptor 8
TH2Activation	CRIP1	cysteine-rich protein 1 (intestinal)
TH2Activation	CXCR4	chemokine (C-X-C motif) receptor 4
TH2Activation	CXCR5	chemokine (C-X-C motif) receptor 5
TH2Activation	GATA3	GATA binding protein 3
TH2Activation	ICOS	inducible T-cell co-stimulator
TH2Activation	IFNGR1	interferon gamma receptor 1
TH2Activation	IL10	interleukin 10
TH2Activation	IL13	interleukin 13
TH2Activation	IL2	interleukin 2
TH2Activation	IL25	interleukin 25
TH2Activation	IL3	interleukin 3
TH2Activation	IL33	interleukin 33
TH2Activation	IL4	interleukin 4
TH2Activation	IL5	interleukin 5
TH2Activation	IL6	interleukin 6
TH2Activation	NRIP3	nuclear receptor interacting protein 3
Treg	FOXP3	forkhead box P3
Angiogenesis	AAMP	angio-associated, migratory cell protein
Angiogenesis	ACVRL1	activin A receptor type II-like 1
Angiogenesis	ADAM15	ADAM metallopeptidase domain 15
Angiogenesis	ADAM8	ADAM metallopeptidase domain 8
Angiogenesis	ADD1	adducin 1 (alpha)
Angiogenesis	ADM2	adrenomedullin 2
Angiogenesis	ADRA2B	adrenoceptor alpha 2B
Angiogenesis	AGGF1	angiogenic factor with G patch and FHA domains 1
Angiogenesis	AGT	angiotensinogen (serpin peptidase inhibitor, clade A, member 8)
Angiogenesis	AKT1	v-akt murine thymoma viral oncogene homolog 1
Angiogenesis	AKT2	v-akt murine thymoma viral oncogene homolog 2
Angiogenesis	AKT3	v-akt murine thymoma viral oncogene homolog 3
Angiogenesis	ALB	albumin
Angiogenesis	ALDOA	aldolase A, fructose-bisphosphate
Angiogenesis	ANG	angiogenin, ribonuclease, RNase A family, 5
Angiogenesis	ANGPT1	angiopoietin 1
Angiogenesis	ANGPT2	angiopoietin 2
Angiogenesis	ANGPTL4	angiopoietin-like 4
Angiogenesis	ANPEP	alanyl (membrane) aminopeptidase
Angiogenesis	ANXA2	annexin A2
Angiogenesis	APOD	apolipoprotein D
Angiogenesis	APOH	apolipoprotein H (beta-2-glycoprotein I)
Angiogenesis	AQP1	aquaporin 1 (Colton blood group)
Angiogenesis	ATPIF1	ATPase inhibitory factor 1
Angiogenesis	BAD	BCL2-associated agonist of cell death
Angiogenesis	BAI1	brain-specific angiogenesis inhibitor 1
Angiogenesis	BAI3	brain-specific angiogenesis inhibitor 3
Angiogenesis	BMP4	bone morphogenetic protein 4
Angiogenesis	BMP7	bone morphogenetic protein 7
Angiogenesis	BMPER	BMP binding endothelial regulator
Angiogenesis	BTG1	B-cell translocation gene 1, anti-proliferative
Angiogenesis	C3	complement component 3
Angiogenesis	C3AR1	complement component 3a receptor 1
Angiogenesis	CALCRL	calcitonin receptor-like
Angiogenesis	CAMP	cathelicidin antimicrobial peptide
Angiogenesis	CASP8	caspase 8, apoptosis-related cysteine peptidase
Angiogenesis	CAV1	caveolin 1, caveolae protein, 22kDa
Angiogenesis	CCBE1	collagen and calcium binding EGF domains 1
Angiogenesis	CCL11	chemokine (C-C motif) ligand 11
Angiogenesis	CCR2	chemokine (C-C motif) receptor 2
Angiogenesis	CCR3	chemokine (C-C motif) receptor 3
Angiogenesis	CD34	CD34 molecule
Angiogenesis	CD36	CD36 molecule (thrombospondin receptor)
Angiogenesis	CDC42	cell division cycle 42
Angiogenesis	CDH13	cadherin 13
Angiogenesis	CEACAM1	carcinoembryonic antigen-related cell adhesion molecule 1 (biliary glycoprotein)
Angiogenesis	CHI3L1	chitinase 3-like 1 (cartilage glycoprotein-39)
Angiogenesis	CHP1	calcineurin-like EF-hand protein 1
Angiogenesis	CHP2	calcineurin-like EF-hand protein 2
Angiogenesis	CHRNA7	cholinergic receptor, nicotinic, alpha 7 (neuronal)
Angiogenesis	CIB1	calcium and integrin binding 1 (calmyrin)
Angiogenesis	CLIC4	chloride intracellular channel 4
Angiogenesis	CLU	clusterin
Angiogenesis	CMA1	chymase 1, mast cell
Angiogenesis	COL18A1	collagen, type XVIII, alpha 1
Angiogenesis	COL1A1	collagen, type I, alpha 1
Angiogenesis	COL1A2	collagen, type I, alpha 2
Angiogenesis	COL3A1	collagen, type III, alpha 1
Angiogenesis	COL4A2	collagen, type IV, alpha 2
Angiogenesis	COL5A1	collagen, type V, alpha 1
Angiogenesis	CSPG4	chondroitin sulfate proteoglycan 4
Angiogenesis	CTNNB1	catenin (cadherin-associated protein), beta 1, 88kDa
Angiogenesis	CTSH	cathepsin H
Angiogenesis	CX3CL1	chemokine (C-X3-C motif) ligand 1
Angiogenesis	CXADR	coxsackie virus and adenovirus receptor
Angiogenesis	CXCL10	chemokine (C-X-C motif) ligand 10
Angiogenesis	CXCL13	chemokine (C-X-C motif) ligand 13
Angiogenesis	CXCL17	chemokine (C-X-C motif) ligand 17
Angiogenesis	CXCL8	chemokine (C-X-C motif) ligand 8
Angiogenesis	CXCR3	chemokine (C-X-C motif) receptor 3
Angiogenesis	CYP1B1	cytochrome P450, family 1, subfamily B, polypeptide 1
Angiogenesis	DICER1	dicer 1, ribonuclease type III
Angiogenesis	DLL4	delta-like 4 (Drosophila)
Angiogenesis	ECM1	extracellular matrix protein 1
Angiogenesis	ECSCR	endothelial cell surface expressed chemotaxis and apoptosis regulator
Angiogenesis	EGF	epidermal growth factor
Angiogenesis	EGFL7	EGF-like-domain, multiple 7
Angiogenesis	EIF2AK3	eukaryotic translation initiation factor 2-alpha kinase 3
Angiogenesis	ELK3	ELK3, ETS-domain protein (SRF accessory protein 2)
Angiogenesis	EMCN	endomucin
Angiogenesis	ENPEP	glutamyl aminopeptidase (aminopeptidase A)
Angiogenesis	EPAS1	endothelial PAS domain protein 1
Angiogenesis	EPHA1	EPH receptor A1
Angiogenesis	EPHA2	EPH receptor A2
Angiogenesis	EPHB1	EPH receptor B1
Angiogenesis	EPHB3	EPH receptor B3
Angiogenesis	EPHB4	EPH receptor B4
Angiogenesis	ERBB2	v-erb-b2 avian erythroblastic leukemia viral oncogene homolog 2
Angiogenesis	EREG	epiregulin
Angiogenesis	F11R	F11 receptor
Angiogenesis	F3	coagulation factor III (thromboplastin, tissue factor)
Angiogenesis	FAP	fibroblast activation protein, alpha
Angiogenesis	FASLG	Fas ligand (TNF superfamily, member 6)
Angiogenesis	FBLN5	fibulin 5
Angiogenesis	FGF18	fibroblast growth factor 18
Angiogenesis	FGF2	fibroblast growth factor 2 (basic)
Angiogenesis	FGF9	fibroblast growth factor 9
Angiogenesis	FGFR1	fibroblast growth factor receptor 1
Angiogenesis	FGFR2	fibroblast growth factor receptor 2
Angiogenesis	FIGF	c-fos induced growth factor (vascular endothelial growth factor D)
Angiogenesis	FLT1	fms-related tyrosine kinase 1
Angiogenesis	FLT4	fms-related tyrosine kinase 4
Angiogenesis	FN1	fibronectin 1
Angiogenesis	FOXC2	forkhead box C2 (MFH-1, mesenchyme forkhead 1)
Angiogenesis	FOXO4	forkhead box O4
Angiogenesis	GATA4	GATA binding protein 4
Angiogenesis	GJA5	gap junction protein, alpha 5, 40kDa
Angiogenesis	GPI	glucose-6-phosphate isomerase
Angiogenesis	GPR124	G protein-coupled receptor 124
Angiogenesis	GPR56	G protein-coupled receptor 56
Angiogenesis	GPX1	glutathione peroxidase 1
Angiogenesis	GREM1	gremlin 1, DAN family BMP antagonist
Angiogenesis	GTF2I	general transcription factor IIi
Angiogenesis	HDAC5	histone deacetylase 5
Angiogenesis	HEG1	heart development protein with EGF-like domains 1
Angiogenesis	HGF	hepatocyte growth factor (hepapoietin A; scatter factor)
Angiogenesis	HIF1A	hypoxia inducible factor 1, alpha subunit (basic helix-loop-helix transcription factor)
Angiogenesis	HIPK1	homeodomain interacting protein kinase 1
Angiogenesis	HIPK2	homeodomain interacting protein kinase 2
Angiogenesis	HMOX1	heme oxygenase (decycling) 1
Angiogenesis	HOXA5	homeobox A5
Angiogenesis	HOXA7	homeobox A7
Angiogenesis	HOXB13	homeobox B13
Angiogenesis	HOXB3	homeobox B3
Angiogenesis	HPSE	heparanase
Angiogenesis	HRAS	Harvey rat sarcoma viral oncogene homolog
Angiogenesis	HSPB1	heat shock 27kDa protein 1
Angiogenesis	HSPG2	heparan sulfate proteoglycan 2
Angiogenesis	ID1	inhibitor of DNA binding 1, dominant negative helix-loop-helix protein
Angiogenesis	IFNG	interferon, gamma
Angiogenesis	IGF1	insulin-like growth factor 1 (somatomedin C)
Angiogenesis	IL13RA2	interleukin 13 receptor, alpha 2
Angiogenesis	IL18	interleukin 18
Angiogenesis	IL1A	interleukin 1, alpha
Angiogenesis	IL1B	interleukin 1, beta
Angiogenesis	IL6	interleukin 6
Angiogenesis	ISL1	ISL LIM homeobox 1
Angiogenesis	ITGA2	integrin, alpha 2 (CD49B, alpha 2 subunit of VLA-2 receptor)
Angiogenesis	ITGA3	integrin, alpha 3 (antigen CD49C, alpha 3 subunit of VLA-3 receptor)
Angiogenesis	ITGA5	integrin, alpha 5 (fibronectin receptor, alpha polypeptide)
Angiogenesis	ITGA6	integrin, alpha 6
Angiogenesis	ITGAM	integrin, alpha M (complement component 3 receptor 3 subunit)
Angiogenesis	ITGB1	integrin, beta 1 (fibronectin receptor, beta polypeptide, antigen CD29 includes MDF2, MSK12)
Angiogenesis	ITGB1BP1	integrin beta 1 binding protein 1
Angiogenesis	ITGB2	integrin, beta 2 (complement component 3 receptor 3 and 4 subunit)
Angiogenesis	ITGB3	integrin, beta 3 (platelet glycoprotein IIIa, antigen CD61)
Angiogenesis	ITGB8	integrin, beta 8
Angiogenesis	JAG1	jagged 1
Angiogenesis	JAM2	junctional adhesion molecule 2
Angiogenesis	JAM3	junctional adhesion molecule 3
Angiogenesis	JUN	jun proto-oncogene
Angiogenesis	KDM1A	lysine (K)-specific demethylase 1A
Angiogenesis	KDR	kinase insert domain receptor (a type III receptor tyrosine kinase)
Angiogenesis	KLK3	kallikrein-related peptidase 3
Angiogenesis	KRAS	Kirsten rat sarcoma viral oncogene homolog
Angiogenesis	KRIT1	KRIT1, ankyrin repeat containing
Angiogenesis	KRT1	keratin 1
Angiogenesis	LAMA4	laminin, alpha 4
Angiogenesis	LAMA5	laminin, alpha 5
Angiogenesis	LOX	lysyl oxidase
Angiogenesis	LOXL2	lysyl oxidase-like 2
Angiogenesis	LRG1	leucine-rich alpha-2-glycoprotein 1
Angiogenesis	MAP2K1	mitogen-activated protein kinase kinase 1
Angiogenesis	MAP2K2	mitogen-activated protein kinase kinase 2
Angiogenesis	MAP3K7	mitogen-activated protein kinase kinase kinase 7
Angiogenesis	MAPK1	mitogen-activated protein kinase 1
Angiogenesis	MAPK3	mitogen-activated protein kinase 3
Angiogenesis	MAPKAPK3	mitogen-activated protein kinase-activated protein kinase 3
Angiogenesis	MCAM	melanoma cell adhesion molecule
Angiogenesis	MED1	mediator complex subunit 1
Angiogenesis	MEG3	maternally expressed 3 (non-protein coding)
Angiogenesis	MEOX2	mesenchyme homeobox 2
Angiogenesis	MMP1	matrix metallopeptidase 1 (interstitial collagenase)
Angiogenesis	MMP14	matrix metallopeptidase 14 (membrane-inserted)
Angiogenesis	MMP2	matrix metallopeptidase 2 (gelatinase A, 72kDa gelatinase, 72kDa type IV collagenase)
Angiogenesis	MMRN2	multimerin 2
Angiogenesis	MT3	metallothionein 3
Angiogenesis	MTDH	metadherin
Angiogenesis	NAA15	N(alpha)-acetyltransferase 15, NatA auxiliary subunit
Angiogenesis	NCL	nucleolin
Angiogenesis	NDP	Norrie disease (pseudoglioma)
Angiogenesis	NF1	neurofibromin 1
Angiogenesis	NFAT5	nuclear factor of activated T-cells 5, tonicity-responsive
Angiogenesis	NFATC2	nuclear factor of activated T-cells, cytoplasmic, calcineurin-dependent 2
Angiogenesis	NODAL	nodal growth differentiation factor
Angiogenesis	NOS2	nitric oxide synthase 2, inducible
Angiogenesis	NOS3	nitric oxide synthase 3 (endothelial cell)
Angiogenesis	NOTCH1	notch 1
Angiogenesis	NOX5	NADPH oxidase, EF-hand calcium binding domain 5
Angiogenesis	NPR1	natriuretic peptide receptor 1
Angiogenesis	NR3C1	nuclear receptor subfamily 3, group C, member 1 (glucocorticoid receptor)
Angiogenesis	NR4A1	nuclear receptor subfamily 4, group A, member 1
Angiogenesis	NRCAM	neuronal cell adhesion molecule
Angiogenesis	NRP1	neuropilin 1
Angiogenesis	NRP2	neuropilin 2
Angiogenesis	NRXN1	neurexin 1
Angiogenesis	NRXN3	neurexin 3
Angiogenesis	NTRK1	neurotrophic tyrosine kinase, receptor, type 1
Angiogenesis	OVOL2	ovo-like zinc finger 2
Angiogenesis	PDCD10	programmed cell death 10
Angiogenesis	PDCL3	phosducin-like 3
Angiogenesis	PDGFA	platelet-derived growth factor alpha polypeptide
Angiogenesis	PDGFC	platelet derived growth factor C
Angiogenesis	PECAM1	platelet/endothelial cell adhesion molecule 1
Angiogenesis	PIK3CA	phosphatidylinositol-4,5-bisphosphate 3-kinase, catalytic subunit alpha
Angiogenesis	PIK3CD	phosphatidylinositol-4,5-bisphosphate 3-kinase, catalytic subunit delta
Angiogenesis	PIK3CG	phosphatidylinositol-4,5-bisphosphate 3-kinase, catalytic subunit gamma
Angiogenesis	PIK3R1	phosphoinositide-3-kinase, regulatory subunit 1 (alpha)
Angiogenesis	PIK3R2	phosphoinositide-3-kinase, regulatory subunit 2 (beta)
Angiogenesis	PIK3R5	phosphoinositide-3-kinase, regulatory subunit 5
Angiogenesis	PIK3R6	phosphoinositide-3-kinase, regulatory subunit 6
Angiogenesis	PKNOX1	PBX/knotted 1 homeobox 1
Angiogenesis	PLA2G10	phospholipase A2, group X
Angiogenesis	PLA2G2A	phospholipase A2, group IIA (platelets, synovial fluid)
Angiogenesis	PLA2G2D	phospholipase A2, group IID
Angiogenesis	PLA2G3	phospholipase A2, group III
Angiogenesis	PLAU	plasminogen activator, urokinase
Angiogenesis	PLAUR	plasminogen activator, urokinase receptor
Angiogenesis	PLCG1	phospholipase C, gamma 1
Angiogenesis	PLCG2	phospholipase C, gamma 2 (phosphatidylinositol-specific)
Angiogenesis	PLXDC1	plexin domain containing 1
Angiogenesis	PLXND1	plexin D1
Angiogenesis	PNPLA6	patatin-like phospholipase domain containing 6
Angiogenesis	PPP1R16B	protein phosphatase 1, regulatory subunit 16B
Angiogenesis	PPP3R1	protein phosphatase 3, regulatory subunit B, alpha
Angiogenesis	PRKCB	protein kinase C, beta
Angiogenesis	PRKCG	protein kinase C, gamma
Angiogenesis	PROK2	prokineticin 2
Angiogenesis	PTEN	phosphatase and tensin homolog
Angiogenesis	PTGIS	prostaglandin I2 (prostacyclin) synthase
Angiogenesis	PTGS2	prostaglandin-endoperoxide synthase 2 (prostaglandin G/H synthase and cyclooxygenase)
Angiogenesis	PTK2	protein tyrosine kinase 2
Angiogenesis	PTK2B	protein tyrosine kinase 2 beta
Angiogenesis	PTPRB	protein tyrosine phosphatase, receptor type, B
Angiogenesis	PTPRM	protein tyrosine phosphatase, receptor type, M
Angiogenesis	QKI	QKI, KH domain containing, RNA binding
Angiogenesis	RAC1	ras-related C3 botulinum toxin substrate 1 (rho family, small GTP binding protein Rac1)
Angiogenesis	RAC2	ras-related C3 botulinum toxin substrate 2 (rho family, small GTP binding protein Rac2)
Angiogenesis	RAF1	Raf-1 proto-oncogene, serine/threonine kinase
Angiogenesis	RAMP1	receptor (G protein-coupled) activity modifying protein 1
Angiogenesis	RAMP2	receptor (G protein-coupled) activity modifying protein 2
Angiogenesis	RBPJ	recombination signal binding protein for immunoglobulin kappa J region
Angiogenesis	RGCC	regulator of cell cycle
Angiogenesis	RNH1	ribonuclease/angiogenin inhibitor 1
Angiogenesis	ROBO4	roundabout, axon guidance receptor, homolog 4 (Drosophila)
Angiogenesis	ROCK1	Rho-associated, coiled-coil containing protein kinase 1
Angiogenesis	ROCK2	Rho-associated, coiled-coil containing protein kinase 2
Angiogenesis	RORA	RAR-related orphan receptor A
Angiogenesis	RRAS	related RAS viral (r-ras) oncogene homolog
Angiogenesis	RTN4	reticulon 4
Angiogenesis	RUNX1	runt-related transcription factor 1
Angiogenesis	S100A7	S100 calcium binding protein A7
Angiogenesis	S1PR1	sphingosine-1-phosphate receptor 1
Angiogenesis	SCG2	secretogranin II
Angiogenesis	SEMA3E	sema domain, immunoglobulin domain (Ig), short basic domain, secreted, (semaphorin) 3E
Angiogenesis	SERPINA1	serpin peptidase inhibitor, clade A (alpha-1 antiproteinase, antitrypsin), member 1
Angiogenesis	SERPINE1	serpin peptidase inhibitor, clade E (nexin, plasminogen activator inhibitor type 1), member 1
Angiogenesis	SERPINF1	serpin peptidase inhibitor, clade F (alpha-2 antiplasmin, pigment epithelium derived factor), member 1
Angiogenesis	SERPING1	serpin peptidase inhibitor, clade G (C1 inhibitor), member 1
Angiogenesis	SETD2	SET domain containing 2
Angiogenesis	SFRP1	secreted frizzled-related protein 1
Angiogenesis	SFRP2	secreted frizzled-related protein 2
Angiogenesis	SH2B3	SH2B adaptor protein 3
Angiogenesis	SHB	Src homology 2 domain containing adaptor protein B
Angiogenesis	SIRT1	sirtuin 1
Angiogenesis	SLC12A6	solute carrier family 12 (potassium/chloride transporter), member 6
Angiogenesis	SLIT2	slit homolog 2 (Drosophila)
Angiogenesis	SNAI1	snail family zinc finger 1
Angiogenesis	SOD1	superoxide dismutase 1, soluble
Angiogenesis	SOX17	SRY (sex determining region Y)-box 17
Angiogenesis	SPARC	secreted protein, acidic, cysteine-rich (osteonectin)
Angiogenesis	SPHK2	sphingosine kinase 2
Angiogenesis	SPINK5	serine peptidase inhibitor, Kazal type 5
Angiogenesis	SPINT1	serine peptidase inhibitor, Kunitz type 1
Angiogenesis	SRC	SRC proto-oncogene, non-receptor tyrosine kinase
Angiogenesis	SRF	serum response factor (c-fos serum response element-binding transcription factor)
Angiogenesis	SRGN	serglycin
Angiogenesis	SRPK2	SRSF protein kinase 2
Angiogenesis	SRPX2	sushi-repeat containing protein, X-linked 2
Angiogenesis	STAB1	stabilin 1
Angiogenesis	STAB2	stabilin 2
Angiogenesis	STAT1	signal transducer and activator of transcription 1, 91kDa
Angiogenesis	SULF1	sulfatase 1
Angiogenesis	SYK	spleen tyrosine kinase
Angiogenesis	TAL1	T-cell acute lymphocytic leukemia 1
Angiogenesis	TBX1	T-box 1
Angiogenesis	TBX4	T-box 4
Angiogenesis	TBXA2R	thromboxane A2 receptor
Angiogenesis	TDGF1	teratocarcinoma-derived growth factor 1
Angiogenesis	TEK	TEK tyrosine kinase, endothelial
Angiogenesis	TF	transferrin
Angiogenesis	TFPI2	tissue factor pathway inhibitor 2
Angiogenesis	TGFB2	transforming growth factor, beta 2
Angiogenesis	TGFBI	transforming growth factor, beta-induced, 68kDa
Angiogenesis	TGFBR2	transforming growth factor, beta receptor II (70/80kDa)
Angiogenesis	THBS1	thrombospondin 1
Angiogenesis	THBS2	thrombospondin 2
Angiogenesis	THBS4	thrombospondin 4
Angiogenesis	THY1	Thy-1 cell surface antigen
Angiogenesis	TIE1	tyrosine kinase with immunoglobulin-like and EGF-like domains 1
Angiogenesis	TIMP1	TIMP metallopeptidase inhibitor 1
Angiogenesis	TMEM100	transmembrane protein 100
Angiogenesis	TMPRSS6	transmembrane protease, serine 6
Angiogenesis	TNFRSF12A	tumor necrosis factor receptor superfamily, member 12A
Angiogenesis	TNFRSF1A	tumor necrosis factor receptor superfamily, member 1A
Angiogenesis	TNFSF12	tumor necrosis factor (ligand) superfamily, member 12
Angiogenesis	TNMD	tenomodulin
Angiogenesis	TWIST1	twist family bHLH transcription factor 1
Angiogenesis	TYMP	thymidine phosphorylase
Angiogenesis	UTS2	urotensin 2
Angiogenesis	VASH1	vasohibin 1
Angiogenesis	VAV2	vav 2 guanine nucleotide exchange factor
Angiogenesis	VAV3	vav 3 guanine nucleotide exchange factor
Angiogenesis	VCAM1	vascular cell adhesion molecule 1
Angiogenesis	VEGFA	vascular endothelial growth factor A
Angiogenesis	VEGFB	vascular endothelial growth factor B
Angiogenesis	VEGFC	vascular endothelial growth factor C
Angiogenesis	VEZF1	vascular endothelial zinc finger 1
Angiogenesis	VHL	von Hippel-Lindau tumor suppressor, E3 ubiquitin protein ligase
Angiogenesis	WARS	tryptophanyl-tRNA synthetase
Angiogenesis	WNT5A	wingless-type MMTV integration site family, member 5A
Angiogenesis	ZC3H12A	zinc finger CCCH-type containing 12A
Angiogenesis	ZFPM2	zinc finger protein, FOG family member 2
Invasion	ACHE	acetylcholinesterase (Yt blood group)
Invasion	ACVR1	activin A receptor, type I
Invasion	ADAM15	ADAM metallopeptidase domain 15
Invasion	ADAM17	ADAM metallopeptidase domain 17
Invasion	ADAM8	ADAM metallopeptidase domain 8
Invasion	ADAM9	ADAM metallopeptidase domain 9
Invasion	ADAMTS1	ADAM metallopeptidase with thrombospondin type 1 motif, 1
Invasion	ADD1	adducin 1 (alpha)
Invasion	AEBP1	AE binding protein 1
Invasion	AGGF1	angiogenic factor with G patch and FHA domains 1
Invasion	AKT1	v-akt murine thymoma viral oncogene homolog 1
Invasion	ALDOA	aldolase A, fructose-bisphosphate
Invasion	ANGPT1	angiopoietin 1
Invasion	ANXA2	annexin A2
Invasion	APOD	apolipoprotein D
Invasion	APOH	apolipoprotein H (beta-2-glycoprotein I)
Invasion	ARHGDIB	Rho GDP dissociation inhibitor (GDI) beta
Invasion	BAI1	brain-specific angiogenesis inhibitor 1
Invasion	BMP7	bone morphogenetic protein 7
Invasion	C3AR1	complement component 3a receptor 1
Invasion	CADM1	cell adhesion molecule 1
Invasion	CALD1	caldesmon 1
Invasion	CAMK2D	calcium/calmodulin-dependent protein kinase II delta
Invasion	CAV1	caveolin 1, caveolae protein, 22kDa
Invasion	CCL11	chemokine (C-C motif) ligand 11
Invasion	CCL21	chemokine (C-C motif) ligand 21
Invasion	CCL5	chemokine (C-C motif) ligand 5
Invasion	CCL7	chemokine (C-C motif) ligand 7
Invasion	CD24	CD24 molecule
Invasion	CD34	CD34 molecule
Invasion	CD36	CD36 molecule (thrombospondin receptor)
Invasion	CD44	CD44 molecule (Indian blood group)
Invasion	CDH1	cadherin 1, type 1, E-cadherin (epithelial)
Invasion	CDH11	cadherin 11, type 2, OB-cadherin (osteoblast)
Invasion	CDH13	cadherin 13
Invasion	CDH2	cadherin 2, type 1, N-cadherin (neuronal)
Invasion	CDKN2A	cyclin-dependent kinase inhibitor 2A
Invasion	CEACAM1	carcinoembryonic antigen-related cell adhesion molecule 1 (biliary glycoprotein)
Invasion	CIB1	calcium and integrin binding 1 (calmyrin)
Invasion	CLDN1	claudin 1
Invasion	CLDN3	claudin 3
Invasion	CLDN4	claudin 4
Invasion	CLDN7	claudin 7
Invasion	CMA1	chymase 1, mast cell
Invasion	COL18A1	collagen, type XVIII, alpha 1
Invasion	COL3A1	collagen, type III, alpha 1
Invasion	COL4A6	collagen, type IV, alpha 6
Invasion	COL5A1	collagen, type V, alpha 1
Invasion	COL5A2	collagen, type V, alpha 2
Invasion	COL6A1	collagen, type VI, alpha 1
Invasion	COL6A2	collagen, type VI, alpha 2
Invasion	COL6A3	collagen, type VI, alpha 3
Invasion	COL7A1	collagen, type VII, alpha 1
Invasion	COMP	cartilage oligomeric matrix protein
Invasion	CTNNB1	catenin (cadherin-associated protein), beta 1, 88kDa
Invasion	CTNND1	catenin (cadherin-associated protein), delta 1
Invasion	CTSG	cathepsin G
Invasion	CUL1	cullin 1
Invasion	CX3CL1	chemokine (C-X3-C motif) ligand 1
Invasion	CXADR	coxsackie virus and adenovirus receptor
Invasion	CXCL12	chemokine (C-X-C motif) ligand 12
Invasion	CXCL13	chemokine (C-X-C motif) ligand 13
Invasion	CXCR2	chemokine (C-X-C motif) receptor 2
Invasion	CXCR3	chemokine (C-X-C motif) receptor 3
Invasion	CYP1B1	cytochrome P450, family 1, subfamily B, polypeptide 1
Invasion	DAG1	dystroglycan 1 (dystrophin-associated glycoprotein 1)
Invasion	DDR2	discoidin domain receptor tyrosine kinase 2
Invasion	DENR	density-regulated protein
Invasion	DLC1	DLC1 Rho GTPase activating protein
Invasion	DLG1	discs, large homolog 1 (Drosophila)
Invasion	DPT	dermatopontin
Invasion	DSC2	desmocollin 2
Invasion	DST	dystonin
Invasion	EGFR	epidermal growth factor receptor
Invasion	EIF4E2	eukaryotic translation initiation factor 4E family member 2
Invasion	EMCN	endomucin
Invasion	EMILIN1	elastin microfibril interfacer 1
Invasion	EPHA1	EPH receptor A1
Invasion	EPHA2	EPH receptor A2
Invasion	EPHB3	EPH receptor B3
Invasion	EPHB4	EPH receptor B4
Invasion	ERBB2IP	erbb2 interacting protein
Invasion	ERBB3	v-erb-b2 avian erythroblastic leukemia viral oncogene homolog 3
Invasion	F11R	F11 receptor
Invasion	FBLN5	fibulin 5
Invasion	FERMT2	fermitin family member 2
Invasion	FGFR3	fibroblast growth factor receptor 3
Invasion	FMOD	fibromodulin
Invasion	FN1	fibronectin 1
Invasion	FOXC2	forkhead box C2 (MFH-1, mesenchyme forkhead 1)
Invasion	FRAS1	Fraser extracellular matrix complex subunit 1
Invasion	FREM1	FRAS1 related extracellular matrix 1
Invasion	FREM2	FRAS1 related extracellular matrix protein 2
Invasion	GJA5	gap junction protein, alpha 5, 40kDa
Invasion	GPR56	G protein-coupled receptor 56
Invasion	GSN	gelsolin
Invasion	HAPLN1	hyaluronan and proteoglycan link protein 1
Invasion	HAS1	hyaluronan synthase 1
Invasion	HEG1	heart development protein with EGF-like domains 1
Invasion	HGF	hepatocyte growth factor (hepapoietin A; scatter factor)
Invasion	HMOX1	heme oxygenase (decycling) 1
Invasion	HPSE	heparanase
Invasion	HSP90B1	heat shock protein 90kDa beta (Grp94), member 1
Invasion	HSPB1	heat shock 27kDa protein 1
Invasion	IBSP	integrin-binding sialoprotein
Invasion	ICAM1	intercellular adhesion molecule 1
Invasion	ID1	inhibitor of DNA binding 1, dominant negative helix-loop-helix protein
Invasion	IGFBP7	insulin-like growth factor binding protein 7
Invasion	IL18	interleukin 18
Invasion	IL1B	interleukin 1, beta
Invasion	IL1RN	interleukin 1 receptor antagonist
Invasion	ILK	integrin-linked kinase
Invasion	ISLR	immunoglobulin superfamily containing leucine-rich repeat
Invasion	ITGA1	integrin, alpha 1
Invasion	ITGA11	integrin, alpha 11
Invasion	ITGA2	integrin, alpha 2 (CD49B, alpha 2 subunit of VLA-2 receptor)
Invasion	ITGA3	integrin, alpha 3 (antigen CD49C, alpha 3 subunit of VLA-3 receptor)
Invasion	ITGA5	integrin, alpha 5 (fibronectin receptor, alpha polypeptide)
Invasion	ITGA6	integrin, alpha 6
Invasion	ITGA7	integrin, alpha 7
Invasion	ITGA8	integrin, alpha 8
Invasion	ITGA9	integrin, alpha 9
Invasion	ITGAM	integrin, alpha M (complement component 3 receptor 3 subunit)
Invasion	ITGB1	integrin, beta 1 (fibronectin receptor, beta polypeptide, antigen CD29 includes MDF2, MSK12)
Invasion	ITGB2	integrin, beta 2 (complement component 3 receptor 3 and 4 subunit)
Invasion	ITGB3	integrin, beta 3 (platelet glycoprotein IIIa, antigen CD61)
Invasion	ITGB4	integrin, beta 4
Invasion	ITGB6	integrin, beta 6
Invasion	ITGB7	integrin, beta 7
Invasion	ITGB8	integrin, beta 8
Invasion	JAG1	jagged 1
Invasion	JAM2	junctional adhesion molecule 2
Invasion	JAM3	junctional adhesion molecule 3
Invasion	JUN	jun proto-oncogene
Invasion	KLK3	kallikrein-related peptidase 3
Invasion	KRT14	keratin 14
Invasion	LAMA1	laminin, alpha 1
Invasion	LAMA3	laminin, alpha 3
Invasion	LAMA4	laminin, alpha 4
Invasion	LAMA5	laminin, alpha 5
Invasion	LAMB3	laminin, beta 3
Invasion	LAMC1	laminin, gamma 1 (formerly LAMB2)
Invasion	LAMC2	laminin, gamma 2
Invasion	LOXL2	lysyl oxidase-like 2
Invasion	LTBP4	latent transforming growth factor beta binding protein 4
Invasion	MAP2K1	mitogen-activated protein kinase kinase 1
Invasion	MAP2K2	mitogen-activated protein kinase kinase 2
Invasion	MAPK1	mitogen-activated protein kinase 1
Invasion	MAPK3	mitogen-activated protein kinase 3
Invasion	MCAM	melanoma cell adhesion molecule
Invasion	MED1	mediator complex subunit 1
Invasion	MEG3	maternally expressed 3 (non-protein coding)
Invasion	MFAP4	microfibrillar-associated protein 4
Invasion	MGAT5	mannosyl (alpha-1,6-)-glycoprotein beta-1,6-N-acetyl-glucosaminyltransferase
Invasion	MMP1	matrix metallopeptidase 1 (interstitial collagenase)
Invasion	MMP14	matrix metallopeptidase 14 (membrane-inserted)
Invasion	MMP24	matrix metallopeptidase 24 (membrane-inserted)
Invasion	MMP3	matrix metallopeptidase 3 (stromelysin 1, progelatinase)
Invasion	NCAM1	neural cell adhesion molecule 1
Invasion	NF1	neurofibromin 1
Invasion	NF2	neurofibromin 2 (merlin)
Invasion	NID2	nidogen 2 (osteonidogen)
Invasion	NODAL	nodal growth differentiation factor
Invasion	NOTCH1	notch 1
Invasion	NRCAM	neuronal cell adhesion molecule
Invasion	NRP1	neuropilin 1
Invasion	NRP2	neuropilin 2
Invasion	NRXN1	neurexin 1
Invasion	NRXN3	neurexin 3
Invasion	NTRK1	neurotrophic tyrosine kinase, receptor, type 1
Invasion	P3H2	prolyl 3-hydroxylase 2
Invasion	PDCD10	programmed cell death 10
Invasion	PDCL3	phosducin-like 3
Invasion	PDGFA	platelet-derived growth factor alpha polypeptide
Invasion	PDGFRB	platelet-derived growth factor receptor, beta polypeptide
Invasion	PDPN	podoplanin
Invasion	PECAM1	platelet/endothelial cell adhesion molecule 1
Invasion	PIK3CG	phosphatidylinositol-4,5-bisphosphate 3-kinase, catalytic subunit gamma
Invasion	PIK3R1	phosphoinositide-3-kinase, regulatory subunit 1 (alpha)
Invasion	PKN1	protein kinase N1
Invasion	PLAU	plasminogen activator, urokinase
Invasion	PLXNC1	plexin C1
Invasion	POSTN	periostin, osteoblast specific factor
Invasion	PRELP	proline/arginine-rich end leucine-rich repeat protein
Invasion	PRKCB	protein kinase C, beta
Invasion	PRKCG	protein kinase C, gamma
Invasion	PROK2	prokineticin 2
Invasion	PTGS2	prostaglandin-endoperoxide synthase 2 (prostaglandin G/H synthase and cyclooxygenase)
Invasion	PTK2	protein tyrosine kinase 2
Invasion	PTK2B	protein tyrosine kinase 2 beta
Invasion	PTPRB	protein tyrosine phosphatase, receptor type, B
Invasion	PTPRC	protein tyrosine phosphatase, receptor type, C
Invasion	PTPRM	protein tyrosine phosphatase, receptor type, M
Invasion	RAC1	ras-related C3 botulinum toxin substrate 1 (rho family, small GTP binding protein Rac1)
Invasion	RAC2	ras-related C3 botulinum toxin substrate 2 (rho family, small GTP binding protein Rac2)
Invasion	RBPJ	recombination signal binding protein for immunoglobulin kappa J region
Invasion	RELN	reelin
Invasion	RHOA	ras homolog family member A
Invasion	ROCK1	Rho-associated, coiled-coil containing protein kinase 1
Invasion	ROCK2	Rho-associated, coiled-coil containing protein kinase 2
Invasion	RPS27A	ribosomal protein S27a
Invasion	S100A7	S100 calcium binding protein A7
Invasion	S1PR1	sphingosine-1-phosphate receptor 1
Invasion	SDC4	syndecan 4
Invasion	SELE	selectin E
Invasion	SMAD2	SMAD family member 2
Invasion	SNAI1	snail family zinc finger 1
Invasion	SNAI2	snail family zinc finger 2
Invasion	SORD	sorbitol dehydrogenase
Invasion	SOX9	SRY (sex determining region Y)-box 9
Invasion	SPP1	secreted phosphoprotein 1
Invasion	SRC	SRC proto-oncogene, non-receptor tyrosine kinase
Invasion	SRF	serum response factor (c-fos serum response element-binding transcription factor)
Invasion	SRPX2	sushi-repeat containing protein, X-linked 2
Invasion	STAB1	stabilin 1
Invasion	STAB2	stabilin 2
Invasion	STAT3	signal transducer and activator of transcription 3 (acute-phase response factor)
Invasion	SV2B	synaptic vesicle glycoprotein 2B
Invasion	SYK	spleen tyrosine kinase
Invasion	TACSTD2	tumor-associated calcium signal transducer 2
Invasion	TDGF1	teratocarcinoma-derived growth factor 1
Invasion	TEK	TEK tyrosine kinase, endothelial
Invasion	TGFB1	transforming growth factor, beta 1
Invasion	TGFB2	transforming growth factor, beta 2
Invasion	TGFBI	transforming growth factor, beta-induced, 68kDa
Invasion	THBS1	thrombospondin 1
Invasion	THBS2	thrombospondin 2
Invasion	THBS4	thrombospondin 4
Invasion	THY1	Thy-1 cell surface antigen
Invasion	TLR4	toll-like receptor 4
Invasion	TMEM30B	transmembrane protein 30B
Invasion	TNC	tenascin C
Invasion	TNF	tumor necrosis factor
Invasion	TNFRSF12A	tumor necrosis factor receptor superfamily, member 12A
Invasion	TNFSF12	tumor necrosis factor (ligand) superfamily, member 12
Invasion	TNMD	tenomodulin
Invasion	TNS1	tensin 1
Invasion	TNXB	tenascin XB
Invasion	TWIST1	twist family bHLH transcription factor 1
Invasion	VAV3	vav 3 guanine nucleotide exchange factor
Invasion	VCAM1	vascular cell adhesion molecule 1
Invasion	VCAN	versican
Invasion	VEGFC	vascular endothelial growth factor C
Invasion	VHL	von Hippel-Lindau tumor suppressor, E3 ubiquitin protein ligase
Invasion	VIM	vimentin
Invasion	VSIG4	V-set and immunoglobulin domain containing 4
Invasion	WIPF1	WAS/WASL interacting protein family, member 1
Invasion	WNT5A	wingless-type MMTV integration site family, member 5A
Invasion	WNT5B	wingless-type MMTV integration site family, member 5B
