# Supplementary material for: Crosstalk of cancer stemness-neutrophils in outcome of intracranial germ cell tumors
Source: Front Immunol. 2026 Mar 5;17:1571513. doi: 10.3389/fimmu.2026.1571513 (PMC12999580; doi:10.3389/fimmu.2026.1571513)
Supplement: Supplementary Table 4 — Statistical comparison of immune cell types enrichment scores between GE and NGGCT samples. [file Table4.xlsx]

## Sheet: Sheet1
Table S4. Statistical comparison of immune cell types enrichment scores between GE and NGGCT samples.
Immune cell types	Pvalue	Statis	FC	GEmean	NGGCTmean
Cytotoxiccells	0.0196371	2.8209	0.442466	0.251196	-0.19127
NKCD56dim	0.0353647	2.42935	0.532241	0.308394	-0.223848
Mastcells	0.0482012	-2.23334	-0.356439	-0.194058	0.162381
aDC	0.0487477	2.28606	0.497889	0.283884	-0.214005
T.helper	0.0620232	2.08966	0.397488	0.245557	-0.151931
Tcells	0.110961	1.75484	0.365546	0.215923	-0.149623
DCcells	0.148283	-1.55494	-0.315952	-0.145395	0.170558
Neutrophils	0.155011	1.52855	0.201001	0.10808	-0.0929212
Bcells	0.240903	1.23975	0.234519	0.133834	-0.100685
NKcells	0.273974	-1.15201	-0.182028	-0.106914	0.0751142
Tregcells	0.282199	-1.13824	-0.343274	-0.170311	0.172962
Tgdcells	0.425233	-0.828688	-0.194504	-0.0650561	0.129448
Tcmcells	0.438177	0.80493	0.110626	0.0818942	-0.0287322
CD8Tcells	0.477877	0.74301	0.0908931	0.0442895	-0.0466037
Temcells	0.527821	0.653254	0.114144	0.0447434	-0.0694004
NKCD56bright	0.609711	0.526263	0.109434	0.096506	-0.0129282
Tfhcells	0.668365	-0.440354	-0.0531507	-0.0495426	0.00360811
Macrophages	0.687032	-0.415574	-0.0666378	-0.0650781	0.00155968
Th2cells	0.691692	0.408942	0.0696453	0.0262474	-0.043398
Th17cells	0.734742	-0.348094	-0.0829755	-0.0580708	0.0249047
Th1cells	0.800914	0.258811	0.0259305	0.020048	-0.00588257
Eosinophils	0.881865	0.152876	0.0183149	-0.0194099	-0.0377248
pDCcells	0.899161	0.129882	0.0474297	-0.00397614	-0.0514059
iDCcells	0.94697	-0.0680698	-0.00533429	-0.00108889	0.0042454
