# Supplementary material for: Crosstalk of cancer stemness-neutrophils in outcome of intracranial germ cell tumors
Source: Front Immunol. 2026 Mar 5;17:1571513. doi: 10.3389/fimmu.2026.1571513 (PMC12999580; doi:10.3389/fimmu.2026.1571513)
Supplement: Supplementary Table 5 — Statistical comparison of immune response categories enrichment scores between GE and NGGCT samples. [file Table5.xlsx]

## Sheet: Sheet1
Table S5. Statistical comparison of immune response categories enrichment scores between GE and NGGCT samples.
Immune response categories	Pvalue	Statis	FC	Gemean	NGGCTmean
T-cell activation	0.000932543	4.71091	0.755436	0.54433	-0.3969
Invasion	0.00240185	-4.26843	-0.37375	-0.254803	0.256469
TH1 Activation	0.0033316	4.10808	0.644911	0.458536	-0.374527
B-cell receptor signaling pathway	0.0141568	3.01929	0.736783	0.428756	-0.388601
CD8-positive response	0.0147587	2.88802	0.654097	0.464274	-0.356254
Angiogenesis	0.019557	-2.83117	-0.250693	-0.133075	0.172684
Chemokines and receptors	0.0196049	2.73661	0.324139	0.175937	-0.220361
Transcription factors	0.0203825	2.73214	0.519158	0.407953	-0.315819
Antigen processing	0.0228603	2.64343	0.568088	0.479127	-0.385375
Transcriptional regulators	0.0268764	2.55526	0.524759	0.398318	-0.336857
Co-Regulators of autophagy and apoptosis	0.0563318	2.13829	0.44821	0.318459	-0.118727
B-cell activation	0.0641288	2.05927	0.473349	0.397988	-0.262155
TH2 Activation	0.0909448	1.85546	0.272304	0.178373	-0.0858941
Interleukins	0.112516	1.7465	0.241142	0.119919	-0.21181
Cell cycle checkpoint and cell cycle arrest	0.115659	-1.76647	-0.290414	-0.0517243	0.0994986
TLR	0.12953	1.66239	0.394809	0.347935	-0.242169
Senescence pathway	0.173767	-1.47315	-0.183686	-0.178576	0.115188
Senescence initiators	0.238223	-1.24727	-0.198955	-0.136347	0.135598
Treg	0.356498	-0.966562	-0.287233	-0.175	0.189655
Macrophage activation	0.370527	-0.934565	-0.141787	0.0590895	0.0658753
Leukocyte activation	0.585976	0.562178	0.166133	0.0634074	0.0215703
Leukocyte migration	0.696076	-0.401033	-0.0673655	0.0874887	0.148719
TNF superfamily members and receptors	0.712648	0.378024	0.0673717	0.0337745	-0.13344
Phagocytosis	0.790285	0.275206	0.0462984	0.0372283	-0.108027
Microglial cell activation	0.819603	0.23411	0.0703042	0.141703	0.173875
T-cell anergy	0.820481	-0.232459	-0.0646364	0.215107	0.0119143
NK cell activation	0.846015	0.199676	0.062017	0.121385	-0.0500431
